# Supplementary material for: Single-cell transcriptome profiling reveals herpesviral manipulation of host processes in spleen of gibel carp infected with a Cyvirus cyprinidallo2
Source: PLoS Pathog. 2026 Apr 2;22(4):e1014114. doi: 10.1371/journal.ppat.1014114 (PMC13061325; doi:10.1371/journal.ppat.1014114)
Supplement: S1 Table — (XLS) [file ppat.1014114.s009.xls]

## Sheet: Sheet1
sample	cell_num_raw	cell_num_filter	Mean Reads per Cell	Median UMI Counts per Cell	Median Genes per Cell	Total genes detected
Day0_1	8428	8144	42678	1739	828	36021
Day0_2	5825	5612	61117	1481	783	34362
Day0_3	8052	7872	44202	2008	872	35298
Day2_1	10208	8840	29785	922	575	36916
Day2_2	1773	1432	196782	890	541	34223
Day2_3	3409	2905	102035	806	521	36648
Day4_1	7092	6518	50811	1393	823	38279
Day4_2	7003	6658	50652	1467	877	37855
Day4_3	5889	5222	59289	1088	682	36870
total	57679	53203
