# Supplementary material for: Single-cell transcriptome profiling reveals herpesviral manipulation of host processes in spleen of gibel carp infected with a Cyvirus cyprinidallo2
Source: PLoS Pathog. 2026 Apr 2;22(4):e1014114. doi: 10.1371/journal.ppat.1014114 (PMC13061325; doi:10.1371/journal.ppat.1014114)
Supplement: S2 Table — (XLS) [file ppat.1014114.s010.xls]

## Sheet: Table S2 Macrophages subsets_co
S2 Table Cell numbers of Macrophage subsets at different time point
Time	Subsets	Cell number
Day0	Macrophages1	138
Day2	Macrophages1	1417
Day4	Macrophages1	290
Day0	Macrophages2	176
Day2	Macrophages2	194
Day4	Macrophages2	623
Day0	Macrophages3	0
Day2	Macrophages3	200
Day4	Macrophages3	741
Day0	Macrophages4	71
Day2	Macrophages4	663
Day4	Macrophages4	151
Day0	Macrophages5	9
Day2	Macrophages5	15
Day4	Macrophages5	594
Day0	Macrophages6	0
Day2	Macrophages6	53
Day4	Macrophages6	498
Day0	Macrophages7	14
Day2	Macrophages7	262
Day4	Macrophages7	39
Day0	Macrophages8	9
Day2	Macrophages8	62
Day4	Macrophages8	8
Day0	Macrophages9	4
Day2	Macrophages9	19
Day4	Macrophages9	13
