# Supplementary material for: Single-cell transcriptome profiling reveals herpesviral manipulation of host processes in spleen of gibel carp infected with a Cyvirus cyprinidallo2
Source: PLoS Pathog. 2026 Apr 2;22(4):e1014114. doi: 10.1371/journal.ppat.1014114 (PMC13061325; doi:10.1371/journal.ppat.1014114)
Supplement: S3 Table — (XLS) [file ppat.1014114.s011.xls]

## Sheet: Macrophages_day2_prop
S3 Table The proportion of viral UMIs in macrophage subsets at day2
	Low	Medium	High				High%
Macrophages1	1380	31	6	1417	0.491161		0.0042343
Macrophages2	176	7	11	194	0.0672444		0.056701
Macrophages3	8	20	172	200	0.0693241		0.86
Macrophages4	604	37	22	663	0.229809		0.0331825
Macrophages5	0	0	15	15	0.00519931		1
Macrophages6	5	0	48	53	0.0183709		0.90566
Macrophages7	250	10	2	262	0.0908146		0.00763359
Macrophages8	59	2	1	62	0.0214905		0.016129
Macrophages9	13	1	5	19	0.00658579		0.263158
	2495	108	282	2885			0.097747
