# Supplementary material for: Single-cell transcriptome profiling reveals herpesviral manipulation of host processes in spleen of gibel carp infected with a Cyvirus cyprinidallo2
Source: PLoS Pathog. 2026 Apr 2;22(4):e1014114. doi: 10.1371/journal.ppat.1014114 (PMC13061325; doi:10.1371/journal.ppat.1014114)
Supplement: S4 Table — (XLS) [file ppat.1014114.s012.xls]

## Sheet: Macrophages_day4_prop
S4 Table The proportion of viral UMIs in macrophage subsets at day4
	Low	Medium	High				High%
Macrophages1	63	147	80	290	0.0980724		0.275862
Macrophages2	421	157	45	623	0.210687		0.0722311
Macrophages3	3	48	690	741	0.250592		0.931174
Macrophages4	72	52	27	151	0.0510653		0.178808
Macrophages5	556	26	12	594	0.200879		0.020202
Macrophages6	459	26	13	498	0.168414		0.0261044
Macrophages7	3	14	22	39	0.013189		0.564103
Macrophages8	5	3	0	8	0.00270544		0
Macrophages9	2	5	6	13	0.00439635		0.461538
	1584	478	895	2957			0.302672
