# Supplementary material for: Single-cell transcriptome profiling reveals herpesviral manipulation of host processes in spleen of gibel carp infected with a Cyvirus cyprinidallo2
Source: PLoS Pathog. 2026 Apr 2;22(4):e1014114. doi: 10.1371/journal.ppat.1014114 (PMC13061325; doi:10.1371/journal.ppat.1014114)
Supplement: S5 Table — (XLS) [file ppat.1014114.s013.xls]

## Sheet: Sheet1
gene	Gene name	TrEMBL_annotation	NR_annotation	Day0.clusterMacrophages1	Day0.clusterMacrophages2	Day0.clusterMacrophages4	Day0.clusterMacrophages9	Day0.clusterMacrophages7	Day0.clusterMacrophages8	Day0.clusterMacrophages5	Day2.clusterMacrophages1	Day2.clusterMacrophages4	Day2.clusterMacrophages7	Day2.clusterMacrophages6	Day2.clusterMacrophages3	Day2.clusterMacrophages2	Day2.clusterMacrophages8	Day2.clusterMacrophages9	Day2.clusterMacrophages5	Day4.clusterMacrophages1	Day4.clusterMacrophages3	Day4.clusterMacrophages5	Day4.clusterMacrophages2	Day4.clusterMacrophages6	Day4.clusterMacrophages4	Day4.clusterMacrophages8	Day4.clusterMacrophages7	Day4.clusterMacrophages9
evm.model.chr10A.652	AMBP	Alpha-1-microglobulin {ECO:0000313|EMBL:ABW37743.1} OS=Ctenopharyngodon idella (Grass carp) (Leuciscus idella) PE=2	protein AMBP [Carassius auratus]	0	0	0	0	0	0	10.3248	0.0154241	0.00266107	0	2.89028	0	0	0	0	0	0.717131	0.535082	16.4679	0.560035	21.7587	0.328305	0.173539	1.77742	7.82083
evm.model.chr15A.5	ApoA-I	Apolipoprotein AIb1 {ECO:0000313|EMBL:AII80532.1} OS=Cyprinus carpio (Common carp) Name=APO-AI-b1 {ECO:0000313|EMBL:AII80532.1} PE=2	apolipoprotein A-I-2-like [Carassius auratus]	0	0	0	0	0	0	88.1024	0.0144303	0.00996621	0.085298	1.62868	0.180199	0	0	0	0	1.37381	1.05131	34.168	0.815265	15.7236	1.08217	0	0.272725	3.53394
evm.model.chr16A.406	ApoC-I	Apolipoprotein C I a {ECO:0000313|EMBL:AHM88283.1} Apolipoprotein C Ia {ECO:0000313|EMBL:AHM88281.1} OS=Cyprinus carpio (Common carp) Name=APO-CIa {ECO:0000313|EMBL:AHM88283.1} PE=2	apolipoprotein C-I-like [Carassius auratus]	0	0	0	0	0	0	36.3589	0	0	0	2.72155	0	0	0	0	0	1.35944	1.10031	41.2856	0.907482	25.1826	0.669381	0	1.14303	11.8314
evm.model.chr11B.222	WNK2	WNK lysine deficient protein kinase 2 {ECO:0000313|Ensembl:ENSDARP00000142613} OS=Danio rerio (Zebrafish) (Brachydanio rerio) ECO:0000313|ZFIN:ZDB-GENE-160114-3} PE=4	Serine/threonine-protein kinase WNK2 [Anabarilius grahami]	0.153031	0	0	0	0.0917633	0	9.11252	0.040226	0.0768867	0.103618	1.9002	0.0271103	0.0926818	0.21815	0	0	0.50969	0.370425	6.22289	0.457827	13.0149	0.743417	1.19123	0.407758	3.79548
evm.model.chr16A.359	CD209L	C-type lectin {ECO:0000313|EMBL:AGO58842.1} Fragment OS=Carassius auratus (Goldfish) PE=2	CD209 antigen-like protein C [Carassius auratus]	0.128298	0	0.259352	0	0	0	0.143425	0.0909954	0.322771	0.0903449	1.78905	0.132713	0.17401	0	0	0	0.700622	0.40449	6.88806	0.484197	6.98307	0.209683	0	0.247514	2.50488
evm.model.chr13B.155	Unknown	Uncharacterized protein {ECO:0000313|Ensembl:ENSDARP00000136021} OS=Danio rerio (Zebrafish) (Brachydanio rerio) Name=wu:fj16a03 {ECO:0000313|Ensembl:ENSDARP00000136021} PE=4	hypothetical protein cypCar_00028080 [Cyprinus carpio]	0	0	0	0	0	0	82.5876	0.0199806	0.00662262	0	7.96164	0	0	0	0	0	4.05622	2.26206	74.8987	1.62498	68.5178	1.7603	1.74845	2.20878	34.681
evm.model.chr16A.199	GAPDH	Glyceraldehyde-3-phosphate dehydrogenase {ECO:0000256|RuleBase:RU361160} EC=1.2.1.12 {ECO:0000256|RuleBase:RU361160} OS=Gymnocypris przewalskii (Lake Qinghai scale-less carp) Name=GAPDH {ECO:0000313|EMBL:AFQ01083.1} PE=2	glyceraldehyde-3-phosphate dehydrogenase-like [Carassius auratus]	0.138261	0.354195	2.0777	0	0.228881	0	10.3313	0.284266	1.04205	0.138064	0.474604	0.152304	0.276452	0	0	0.027007	1.18748	0.867208	13.9557	0.860623	9.62344	2.52043	0.330251	0.117944	2.51609
evm.model.chr14B.108	CITI-1L	Serine protease inhibitor Kazal-type 2-like protein {ECO:0000313|EMBL:AHJ79063.1} OS=Cyprinus carpio (Common carp) PE=2	trypsin inhibitor ClTI-1-like [Carassius auratus]	1.45272	0.930047	0.472199	0	11.8892	0	12.3061	3.48275	1.08796	2.75552	2.8466	0.749573	1.38976	1.57247	1.52213	0.0540139	2.35731	1.68597	39.5824	1.06887	39.5943	1.41013	0	0.861707	28.5475
evm.model.chr14A.378	LECT2	Leukocyte cell-derived chemotaxin 2 {ECO:0000313|EMBL:AGO58860.1} Fragment OS=Carassius auratus (Goldfish) PE=2	leukocyte cell-derived chemotaxin-2-like [Carassius auratus]	13.8972	7.89672	14.5435	14.0383	17.8419	1.43329	20.1949	2.37584	1.60621	2.34026	21.1578	0.271815	1.45471	1.41443	0.827461	0.138715	23.519	17.4787	391.201	15.844	363.752	13.0422	6.34791	20.2093	132.399
evm.model.chr14B.124	ITLN1	Intelectin {ECO:0000313|EMBL:AHK23263.1} OS=Carassius auratus (Goldfish) Name=ITLN {ECO:0000313|EMBL:AHK23263.1} PE=2	ITLN [Carassius cuvieri x Carassius auratus red var.]	0	0	0	0	0	0	0	0.0341004	0.0185172	0.0162789	17.7427	0	0.00568192	0	0.0675543	0	8.07531	5.55696	198.322	4.98295	153.129	5.25491	1.79273	9.17581	47.5189
