# Supplementary material for: Single-cell transcriptome profiling reveals herpesviral manipulation of host processes in spleen of gibel carp infected with a Cyvirus cyprinidallo2
Source: PLoS Pathog. 2026 Apr 2;22(4):e1014114. doi: 10.1371/journal.ppat.1014114 (PMC13061325; doi:10.1371/journal.ppat.1014114)
Supplement: S6 Table — (XLS) [file ppat.1014114.s014.xls]

## Sheet: S6_Table
Cell	orig.ident	nCount_RNA	nFeature_RNA	sample	group	percent.mt
Day0_1_AAACCCAAGCCTAGGA-1	scRNA	1140	684	Day0_1	Day0	2.10526
Day0_1_AAACCCAAGGGAGGTG-1	scRNA	609	425	Day0_1	Day0	1.47783
Day0_1_AAACCCAAGGGCAATC-1	scRNA	1356	648	Day0_1	Day0	1.69617
Day0_1_AAACCCACAGGCTATT-1	scRNA	1916	930	Day0_1	Day0	1.14823
Day0_1_AAACCCATCACGACTA-1	scRNA	2096	884	Day0_1	Day0	0.572519
Day0_1_AAACCCATCCATGATG-1	scRNA	3446	1103	Day0_1	Day0	0.522345
Day0_1_AAACCCATCCTACCGT-1	scRNA	3500	1334	Day0_1	Day0	1.11429
Day0_1_AAACCCATCTATGTGG-1	scRNA	1743	853	Day0_1	Day0	0.97533
Day0_1_AAACGAACAAAGTATG-1	scRNA	905	525	Day0_1	Day0	3.31492
Day0_1_AAACGAACAAATACAG-1	scRNA	680	437	Day0_1	Day0	3.67647
Day0_1_AAACGAACACAATGAA-1	scRNA	1618	797	Day0_1	Day0	1.48331
Day0_1_AAACGAACACGCGTGT-1	scRNA	1051	645	Day0_1	Day0	1.42721
Day0_1_AAACGAACAGTCGGAA-1	scRNA	6838	1654	Day0_1	Day0	1.11144
Day0_1_AAACGAAGTAATGTGA-1	scRNA	2862	1239	Day0_1	Day0	2.02655
Day0_1_AAACGAAGTCACCACG-1	scRNA	1820	902	Day0_1	Day0	1.42857
Day0_1_AAACGAAGTTCGGCGT-1	scRNA	644	477	Day0_1	Day0	2.17391
Day0_1_AAACGAATCAAGTAAG-1	scRNA	2487	1099	Day0_1	Day0	2.01045
Day0_1_AAACGAATCTCTCGCA-1	scRNA	2657	928	Day0_1	Day0	1.20437
Day0_1_AAACGCTAGATGGCAC-1	scRNA	853	553	Day0_1	Day0	0.3517
Day0_1_AAACGCTAGGGAGGCA-1	scRNA	5593	1186	Day0_1	Day0	1.00125
Day0_1_AAACGCTGTCGTACAT-1	scRNA	881	611	Day0_1	Day0	0.45403
Day0_1_AAACGCTTCCTTGAAG-1	scRNA	1920	1185	Day0_1	Day0	1.14583
Day0_1_AAACGCTTCTGGACTA-1	scRNA	2166	908	Day0_1	Day0	0.784857
Day0_1_AAAGAACAGATAACAC-1	scRNA	802	542	Day0_1	Day0	0.249377
Day0_1_AAAGAACAGGAGTATT-1	scRNA	3033	1296	Day0_1	Day0	0.824266
Day0_1_AAAGAACAGTTCCAGT-1	scRNA	1103	723	Day0_1	Day0	3.17316
Day0_1_AAAGAACCATGCGTGC-1	scRNA	611	475	Day0_1	Day0	3.43699
Day0_1_AAAGAACTCATGGTAC-1	scRNA	834	490	Day0_1	Day0	0.719424
Day0_1_AAAGAACTCTAGCCAA-1	scRNA	2717	764	Day0_1	Day0	0.404858
Day0_1_AAAGGATAGAACAGGA-1	scRNA	2130	858	Day0_1	Day0	1.92488
Day0_1_AAAGGATAGGCTAAAT-1	scRNA	590	461	Day0_1	Day0	2.71186
Day0_1_AAAGGATAGTGCTAGG-1	scRNA	2153	815	Day0_1	Day0	1.76498
Day0_1_AAAGGATCACCAGCCA-1	scRNA	1623	831	Day0_1	Day0	0.985829
Day0_1_AAAGGATCAGTCAACT-1	scRNA	2265	938	Day0_1	Day0	2.82561
Day0_1_AAAGGATGTACAGCGA-1	scRNA	2835	878	Day0_1	Day0	0.493827
Day0_1_AAAGGATGTATCGTAC-1	scRNA	1442	784	Day0_1	Day0	2.0111
Day0_1_AAAGGATGTATCGTTG-1	scRNA	660	500	Day0_1	Day0	0.606061
Day0_1_AAAGGATGTCATTGCA-1	scRNA	3340	1006	Day0_1	Day0	0.419162
Day0_1_AAAGGATGTTTGTGGT-1	scRNA	11947	2261	Day0_1	Day0	0.736587
Day0_1_AAAGGATTCATTGTTC-1	scRNA	2020	862	Day0_1	Day0	1.13861
Day0_1_AAAGGATTCGACGCTG-1	scRNA	797	526	Day0_1	Day0	0.878294
Day0_1_AAAGGGCCAATTCACG-1	scRNA	753	455	Day0_1	Day0	12.6162
Day0_1_AAAGGGCCAGTATTCG-1	scRNA	927	590	Day0_1	Day0	1.07875
Day0_1_AAAGGGCGTGAAGCGT-1	scRNA	1454	779	Day0_1	Day0	3.09491
Day0_1_AAAGGGCGTTCAGCGC-1	scRNA	1355	709	Day0_1	Day0	2.65683
Day0_1_AAAGGGCTCTCAGAAC-1	scRNA	1980	1004	Day0_1	Day0	2.32323
Day0_1_AAAGGGCTCTTACCGC-1	scRNA	647	428	Day0_1	Day0	1.5456
Day0_1_AAAGGTAAGCGACTAG-1	scRNA	1743	848	Day0_1	Day0	1.83592
Day0_1_AAAGGTAAGCGGCTCT-1	scRNA	778	546	Day0_1	Day0	1.41388
Day0_1_AAAGGTAAGCGTACAG-1	scRNA	1528	723	Day0_1	Day0	1.24346
Day0_1_AAAGGTAAGGCTGGAT-1	scRNA	1429	706	Day0_1	Day0	3.21903
Day0_1_AAAGGTAAGTTACGGG-1	scRNA	504	416	Day0_1	Day0	2.77778
Day0_1_AAAGGTACACCAACAT-1	scRNA	1254	642	Day0_1	Day0	0.478469
Day0_1_AAAGGTACAGGACAGT-1	scRNA	1967	1035	Day0_1	Day0	1.77936
Day0_1_AAAGGTAGTTCGTACA-1	scRNA	1344	798	Day0_1	Day0	1.33929
Day0_1_AAAGGTATCCCAATAG-1	scRNA	4276	973	Day0_1	Day0	1.029
Day0_1_AAAGGTATCCGATAGT-1	scRNA	1848	997	Day0_1	Day0	0.974026
Day0_1_AAAGGTATCGTGTTCC-1	scRNA	823	555	Day0_1	Day0	3.52369
Day0_1_AAAGTCCAGCATACTC-1	scRNA	632	438	Day0_1	Day0	7.43671
Day0_1_AAAGTCCAGCTGAAGC-1	scRNA	868	519	Day0_1	Day0	0.345622
Day0_1_AAAGTCCAGGAGGGTG-1	scRNA	1034	548	Day0_1	Day0	1.25725
Day0_1_AAAGTCCAGTACGTCT-1	scRNA	1423	701	Day0_1	Day0	0.773015
Day0_1_AAAGTCCGTACCTAGT-1	scRNA	688	514	Day0_1	Day0	2.03488
Day0_1_AAAGTCCTCACCTCTG-1	scRNA	1766	783	Day0_1	Day0	1.30238
Day0_1_AAAGTCCTCCACCTGT-1	scRNA	5949	1461	Day0_1	Day0	0.336191
Day0_1_AAAGTCCTCCCTATTA-1	scRNA	2239	877	Day0_1	Day0	0.759268
Day0_1_AAAGTCCTCGAGTCTA-1	scRNA	2980	929	Day0_1	Day0	0.671141
Day0_1_AAAGTGAAGAGGGCGA-1	scRNA	4012	1273	Day0_1	Day0	2.11864
Day0_1_AAAGTGAAGGAATCGC-1	scRNA	3468	850	Day0_1	Day0	0.749712
Day0_1_AAAGTGAAGTATTAGG-1	scRNA	4909	885	Day0_1	Day0	0.733347
Day0_1_AAAGTGACAAGAGGTC-1	scRNA	1136	688	Day0_1	Day0	0.880282
Day0_1_AAAGTGACAGTAGAGC-1	scRNA	1505	898	Day0_1	Day0	2.19269
Day0_1_AAAGTGACAGTCACGC-1	scRNA	2628	1034	Day0_1	Day0	0.418569
Day0_1_AAAGTGACATAGCTGT-1	scRNA	798	539	Day0_1	Day0	1.37845
Day0_1_AAAGTGACATCGAACT-1	scRNA	3087	1400	Day0_1	Day0	1.26336
Day0_1_AAAGTGAGTACCTAGT-1	scRNA	915	578	Day0_1	Day0	0.874317
Day0_1_AAAGTGAGTATGGAGC-1	scRNA	1173	666	Day0_1	Day0	1.02302
Day0_1_AAAGTGAGTCTACATG-1	scRNA	2797	810	Day0_1	Day0	0.786557
Day0_1_AAATGGAAGCAGATAT-1	scRNA	728	480	Day0_1	Day0	0.274725
Day0_1_AAATGGAAGCATTGTC-1	scRNA	912	551	Day0_1	Day0	3.72807
Day0_1_AAATGGAAGGTGCTAG-1	scRNA	2190	995	Day0_1	Day0	2.73973
Day0_1_AAATGGACAAGGACAC-1	scRNA	584	432	Day0_1	Day0	0.856164
Day0_1_AAATGGACATGTTTGG-1	scRNA	1017	695	Day0_1	Day0	2.55654
Day0_1_AAATGGAGTGCAACGA-1	scRNA	1430	773	Day0_1	Day0	1.11888
Day0_1_AAATGGAGTTACGGAG-1	scRNA	974	594	Day0_1	Day0	0.513347
Day0_1_AACAAAGAGAGGATCC-1	scRNA	1769	923	Day0_1	Day0	2.03505
Day0_1_AACAAAGAGGACTATA-1	scRNA	662	468	Day0_1	Day0	0.60423
Day0_1_AACAAAGAGTGTAGAT-1	scRNA	1957	1069	Day0_1	Day0	1.53296
Day0_1_AACAAAGCAAAGGCGT-1	scRNA	910	618	Day0_1	Day0	1.0989
Day0_1_AACAAAGCAACATACC-1	scRNA	2178	902	Day0_1	Day0	1.69881
Day0_1_AACAAAGCATTCGATG-1	scRNA	892	617	Day0_1	Day0	4.14798
Day0_1_AACAAAGGTAGCGATG-1	scRNA	572	440	Day0_1	Day0	1.22378
Day0_1_AACAAAGGTATGAAGT-1	scRNA	2792	868	Day0_1	Day0	0.501433
Day0_1_AACAAAGTCGAACCAT-1	scRNA	838	518	Day0_1	Day0	0.238663
Day0_1_AACAAAGTCTCAGAAC-1	scRNA	1524	879	Day0_1	Day0	1.44357
Day0_1_AACAAAGTCTCATTGT-1	scRNA	1569	816	Day0_1	Day0	1.08349
Day0_1_AACAACCAGTCTAACC-1	scRNA	10017	2574	Day0_1	Day0	2.48577
Day0_1_AACAACCGTAACATAG-1	scRNA	1339	804	Day0_1	Day0	2.61389
Day0_1_AACAACCGTGGGTCAA-1	scRNA	2202	848	Day0_1	Day0	1.27157
Day0_1_AACAACCGTTGCATGT-1	scRNA	866	560	Day0_1	Day0	10.2771
Day0_1_AACAACCGTTTGAAAG-1	scRNA	1309	659	Day0_1	Day0	2.06264
Day0_1_AACAACCTCACACCGG-1	scRNA	6397	2077	Day0_1	Day0	0.515867
Day0_1_AACAACCTCACCTCGT-1	scRNA	2762	1436	Day0_1	Day0	1.99131
Day0_1_AACAACCTCCTTCACG-1	scRNA	2746	1028	Day0_1	Day0	1.20175
Day0_1_AACAACCTCGGCCTTT-1	scRNA	673	520	Day0_1	Day0	0.89153
Day0_1_AACAAGAAGCCACTCG-1	scRNA	3091	864	Day0_1	Day0	0.679392
Day0_1_AACAAGAAGTGGTTAA-1	scRNA	2247	1016	Day0_1	Day0	3.24878
Day0_1_AACAAGACACACACGC-1	scRNA	6777	2118	Day0_1	Day0	1.68216
Day0_1_AACAAGACACTCAGAT-1	scRNA	1862	989	Day0_1	Day0	1.66488
Day0_1_AACAAGACATCCTCAC-1	scRNA	4764	1752	Day0_1	Day0	1.04954
Day0_1_AACAAGAGTGTAAACA-1	scRNA	1010	643	Day0_1	Day0	1.38614
Day0_1_AACAAGAGTTGATCGT-1	scRNA	2014	965	Day0_1	Day0	2.03575
Day0_1_AACAAGATCTATGTGG-1	scRNA	3099	769	Day0_1	Day0	0.774443
Day0_1_AACACACAGATTCGCT-1	scRNA	4692	1341	Day0_1	Day0	0.575448
Day0_1_AACACACAGCGTCAAG-1	scRNA	1897	882	Day0_1	Day0	0.579863
Day0_1_AACACACAGCGTTAGG-1	scRNA	14102	1751	Day0_1	Day0	0.794214
Day0_1_AACACACAGGCTAAAT-1	scRNA	2003	1007	Day0_1	Day0	1.14828
Day0_1_AACACACAGTCTCGTA-1	scRNA	1518	741	Day0_1	Day0	0.790514
Day0_1_AACACACCAACGTAAA-1	scRNA	1724	759	Day0_1	Day0	0.406032
Day0_1_AACACACCAATACCCA-1	scRNA	2946	1222	Day0_1	Day0	0.644942
Day0_1_AACACACCATAAGATG-1	scRNA	1058	622	Day0_1	Day0	0.47259
Day0_1_AACACACGTATCGCTA-1	scRNA	8651	1838	Day0_1	Day0	2.1616
Day0_1_AACACACGTCGCACAC-1	scRNA	1520	894	Day0_1	Day0	0.526316
Day0_1_AACACACGTGAAGCGT-1	scRNA	651	414	Day0_1	Day0	0.768049
Day0_1_AACACACTCTAGTCAG-1	scRNA	934	634	Day0_1	Day0	1.606
Day0_1_AACAGGGAGAGCAAGA-1	scRNA	3085	1081	Day0_1	Day0	1.94489
Day0_1_AACAGGGAGGAAAGTG-1	scRNA	9424	1771	Day0_1	Day0	1.59168
Day0_1_AACAGGGAGTGCCTCG-1	scRNA	8463	1769	Day0_1	Day0	0.638072
Day0_1_AACAGGGCACACACGC-1	scRNA	1174	742	Day0_1	Day0	5.11073
Day0_1_AACAGGGCACTCTGCT-1	scRNA	1638	753	Day0_1	Day0	0.2442
Day0_1_AACAGGGCAGGTATGG-1	scRNA	837	507	Day0_1	Day0	3.58423
Day0_1_AACAGGGGTAACCCGC-1	scRNA	515	413	Day0_1	Day0	2.91262
Day0_1_AACAGGGGTACACGCC-1	scRNA	1207	711	Day0_1	Day0	0.57995
Day0_1_AACAGGGGTGAATTAG-1	scRNA	3232	1061	Day0_1	Day0	0.711634
Day0_1_AACAGGGTCGTTTACT-1	scRNA	2328	812	Day0_1	Day0	1.84708
Day0_1_AACAGGGTCTAAACGC-1	scRNA	819	549	Day0_1	Day0	0.732601
Day0_1_AACAGGGTCTTCTTCC-1	scRNA	876	514	Day0_1	Day0	10.6164
Day0_1_AACCAACAGCGACTTT-1	scRNA	2718	1043	Day0_1	Day0	0.883002
Day0_1_AACCAACAGGACCCAA-1	scRNA	1741	1007	Day0_1	Day0	1.83802
Day0_1_AACCAACAGGTCATCT-1	scRNA	1542	735	Day0_1	Day0	0.518807
Day0_1_AACCAACCAACTAGAA-1	scRNA	3645	1304	Day0_1	Day0	1.09739
Day0_1_AACCAACCACCATATG-1	scRNA	2765	1268	Day0_1	Day0	1.15732
Day0_1_AACCAACCAGCACCCA-1	scRNA	2158	1009	Day0_1	Day0	0.139018
Day0_1_AACCAACCATGCAGGA-1	scRNA	4110	1968	Day0_1	Day0	7.6399
Day0_1_AACCAACCATGGCTAT-1	scRNA	2875	1064	Day0_1	Day0	0.452174
Day0_1_AACCAACCATGTGTCA-1	scRNA	2661	889	Day0_1	Day0	0.789177
Day0_1_AACCAACGTCTGTTAG-1	scRNA	3187	1412	Day0_1	Day0	1.60025
Day0_1_AACCAACTCCAGTGCG-1	scRNA	2212	1066	Day0_1	Day0	3.16456
Day0_1_AACCAACTCGATTGAC-1	scRNA	3489	1351	Day0_1	Day0	1.57638
Day0_1_AACCAACTCGCCTTGT-1	scRNA	3996	1217	Day0_1	Day0	1.55155
Day0_1_AACCAACTCGCTGACG-1	scRNA	1838	798	Day0_1	Day0	0.979325
Day0_1_AACCAACTCGGTGCAC-1	scRNA	1554	791	Day0_1	Day0	1.287
Day0_1_AACCAACTCTTTCCGG-1	scRNA	2050	851	Day0_1	Day0	0.780488
Day0_1_AACCACAAGAGCACTG-1	scRNA	1605	483	Day0_1	Day0	0
Day0_1_AACCACAAGGACGCAT-1	scRNA	2481	1085	Day0_1	Day0	1.9347
Day0_1_AACCACAAGTACCATC-1	scRNA	6903	1456	Day0_1	Day0	0.507026
Day0_1_AACCACAAGTCTACCA-1	scRNA	2396	1133	Day0_1	Day0	2.58765
Day0_1_AACCACACAAATAGCA-1	scRNA	1863	839	Day0_1	Day0	0.805153
Day0_1_AACCACACAGCTCCTT-1	scRNA	959	706	Day0_1	Day0	3.44108
Day0_1_AACCACACATATAGCC-1	scRNA	4820	1747	Day0_1	Day0	0.580913
Day0_1_AACCACAGTAATGCTC-1	scRNA	3006	1231	Day0_1	Day0	1.59681
Day0_1_AACCACAGTGGAATGC-1	scRNA	1481	737	Day0_1	Day0	0.810263
Day0_1_AACCACATCTCATTAC-1	scRNA	1171	787	Day0_1	Day0	0.0853971
Day0_1_AACCATGAGACTCAAA-1	scRNA	868	581	Day0_1	Day0	0.576037
Day0_1_AACCATGAGAGGTTAT-1	scRNA	3845	1279	Day0_1	Day0	1.84655
Day0_1_AACCATGAGCTACGTT-1	scRNA	16745	1469	Day0_1	Day0	0.782323
Day0_1_AACCATGAGGATGTTA-1	scRNA	5043	1090	Day0_1	Day0	0.158636
Day0_1_AACCATGAGGGTTAAT-1	scRNA	2050	896	Day0_1	Day0	0.829268
Day0_1_AACCATGCAAATGCTC-1	scRNA	1657	777	Day0_1	Day0	0.54315
Day0_1_AACCATGCAGGACGAT-1	scRNA	7256	2034	Day0_1	Day0	1.06119
Day0_1_AACCATGCAGTAACAA-1	scRNA	1274	726	Day0_1	Day0	0.549451
Day0_1_AACCATGCAGTTCACA-1	scRNA	2644	1252	Day0_1	Day0	1.28593
Day0_1_AACCATGCATAAGATG-1	scRNA	3282	1121	Day0_1	Day0	1.79768
Day0_1_AACCATGGTACTGAGG-1	scRNA	1014	623	Day0_1	Day0	0.295858
Day0_1_AACCATGGTGATATAG-1	scRNA	5599	1673	Day0_1	Day0	1.10734
Day0_1_AACCATGGTTAGAGAT-1	scRNA	805	515	Day0_1	Day0	1.61491
Day0_1_AACCATGTCACATTGG-1	scRNA	1208	756	Day0_1	Day0	1.24172
Day0_1_AACCATGTCGGAAACG-1	scRNA	1530	752	Day0_1	Day0	3.98693
Day0_1_AACCATGTCTTTGATC-1	scRNA	4133	1114	Day0_1	Day0	0.725865
Day0_1_AACCCAAAGACCATGG-1	scRNA	2083	899	Day0_1	Day0	1.2482
Day0_1_AACCCAAAGTTATGGA-1	scRNA	3620	1109	Day0_1	Day0	1.38122
Day0_1_AACCCAACAACTAGAA-1	scRNA	2583	1079	Day0_1	Day0	1.08401
Day0_1_AACCCAACAAGTGATA-1	scRNA	1416	738	Day0_1	Day0	0.564972
Day0_1_AACCCAACATATCTCT-1	scRNA	3873	1640	Day0_1	Day0	1.44591
Day0_1_AACCCAAGTCCTGGGT-1	scRNA	3874	1249	Day0_1	Day0	2.24574
Day0_1_AACCCAATCACTGAAC-1	scRNA	1669	819	Day0_1	Day0	0.838826
Day0_1_AACCCAATCCACGAAT-1	scRNA	2726	992	Day0_1	Day0	1.39398
Day0_1_AACCCAATCGAATCCA-1	scRNA	6439	1578	Day0_1	Day0	0.264016
Day0_1_AACCTGAAGTTGCTCA-1	scRNA	3422	972	Day0_1	Day0	0.584454
Day0_1_AACCTGACAAGAGGCT-1	scRNA	4295	1101	Day0_1	Day0	0.465658
Day0_1_AACCTGACATGTTCGA-1	scRNA	5126	1190	Day0_1	Day0	0.936403
Day0_1_AACCTGAGTATCAGGG-1	scRNA	7024	2106	Day0_1	Day0	0.640661
Day0_1_AACCTGATCCTAGAGT-1	scRNA	1743	736	Day0_1	Day0	2.35227
Day0_1_AACCTGATCTCTTCAA-1	scRNA	2828	1339	Day0_1	Day0	2.29844
Day0_1_AACCTTTAGGCCACTC-1	scRNA	624	493	Day0_1	Day0	4.64744
Day0_1_AACCTTTCAAGTCGTT-1	scRNA	733	539	Day0_1	Day0	1.63711
Day0_1_AACCTTTCACTCAGAT-1	scRNA	1726	804	Day0_1	Day0	1.62225
Day0_1_AACCTTTCATCCTTCG-1	scRNA	1582	891	Day0_1	Day0	0.821745
Day0_1_AACCTTTGTAACCCTA-1	scRNA	2394	1128	Day0_1	Day0	0.918964
Day0_1_AACCTTTGTAAGATTG-1	scRNA	3433	692	Day0_1	Day0	0.815613
Day0_1_AACCTTTTCATCTGTT-1	scRNA	3493	1053	Day0_1	Day0	2.86287
Day0_1_AACCTTTTCGCCAACG-1	scRNA	780	541	Day0_1	Day0	0.897436
Day0_1_AACCTTTTCTCGCAGG-1	scRNA	2091	1009	Day0_1	Day0	2.00861
Day0_1_AACCTTTTCTGCCTGT-1	scRNA	2448	1184	Day0_1	Day0	0.612745
Day0_1_AACGAAAAGTATGATG-1	scRNA	560	413	Day0_1	Day0	8.21429
Day0_1_AACGAAACAAACACCT-1	scRNA	11461	537	Day0_1	Day0	0.16578
Day0_1_AACGAAACAGTTCACA-1	scRNA	779	606	Day0_1	Day0	4.87805
Day0_1_AACGAAAGTACGAGTG-1	scRNA	14711	2628	Day0_1	Day0	1.53627
Day0_1_AACGAAAGTATCCTTT-1	scRNA	936	637	Day0_1	Day0	0.534188
Day0_1_AACGAAAGTATGGTTC-1	scRNA	2598	1068	Day0_1	Day0	5.46574
Day0_1_AACGAAATCTGTCTCG-1	scRNA	3211	1107	Day0_1	Day0	1.33915
Day0_1_AACGGGACAGTCGAGA-1	scRNA	3258	851	Day0_1	Day0	1.4426
Day0_1_AACGGGAGTGTAAACA-1	scRNA	1002	589	Day0_1	Day0	2.79441
Day0_1_AACGTCAAGTGCCTCG-1	scRNA	752	526	Day0_1	Day0	2.26064
Day0_1_AACGTCACACGATAGG-1	scRNA	5281	1500	Day0_1	Day0	1.32551
Day0_1_AACGTCACACGCGCTA-1	scRNA	3414	1508	Day0_1	Day0	2.314
Day0_1_AACGTCACATTACTCT-1	scRNA	1126	711	Day0_1	Day0	0.62167
Day0_1_AACGTCAGTAGGAAAG-1	scRNA	8549	1597	Day0_1	Day0	0.830506
Day0_1_AACGTCAGTTAAGGAT-1	scRNA	761	527	Day0_1	Day0	1.31406
Day0_1_AACGTCATCACATACG-1	scRNA	2024	1109	Day0_1	Day0	1.43281
Day0_1_AACTTCTCAATGACCT-1	scRNA	1635	771	Day0_1	Day0	1.16208
Day0_1_AACTTCTTCAGTCAGT-1	scRNA	749	577	Day0_1	Day0	0.534045
Day0_1_AACTTCTTCTCCGATC-1	scRNA	5067	1993	Day0_1	Day0	1.59858
Day0_1_AAGAACAAGGTCACCC-1	scRNA	1046	776	Day0_1	Day0	1.33843
Day0_1_AAGAACACAGCTGTAT-1	scRNA	6201	1769	Day0_1	Day0	0.67731
Day0_1_AAGAACAGTACGACTT-1	scRNA	3002	989	Day0_1	Day0	0.932712
Day0_1_AAGAACAGTGACGCCT-1	scRNA	1156	696	Day0_1	Day0	1.29758
Day0_1_AAGAACAGTTACCCTC-1	scRNA	2318	971	Day0_1	Day0	1.55306
Day0_1_AAGAACATCCGAGTGC-1	scRNA	1495	842	Day0_1	Day0	1.33779
Day0_1_AAGAACATCTACACAG-1	scRNA	1771	809	Day0_1	Day0	0
Day0_1_AAGACAAAGACTCCGC-1	scRNA	4551	1219	Day0_1	Day0	0.615249
Day0_1_AAGACAAAGTCGAAGC-1	scRNA	5794	1374	Day0_1	Day0	1.10459
Day0_1_AAGACAACAAACCACT-1	scRNA	1471	861	Day0_1	Day0	1.15568
Day0_1_AAGACAACAACCACAT-1	scRNA	1437	729	Day0_1	Day0	1.11343
Day0_1_AAGACAAGTCTGATCA-1	scRNA	1838	773	Day0_1	Day0	3.31882
Day0_1_AAGACAAGTGGTCTTA-1	scRNA	3800	1459	Day0_1	Day0	3.28947
Day0_1_AAGACTCAGATACGAT-1	scRNA	4845	779	Day0_1	Day0	0.412797
Day0_1_AAGACTCAGCTTAGTC-1	scRNA	8487	2404	Day0_1	Day0	1.21362
Day0_1_AAGACTCCAAGAGTTA-1	scRNA	3943	907	Day0_1	Day0	0.583312
Day0_1_AAGACTCCACTCAGAT-1	scRNA	5099	1518	Day0_1	Day0	0.529516
Day0_1_AAGACTCGTCATAGTC-1	scRNA	1647	851	Day0_1	Day0	1.76078
Day0_1_AAGACTCGTGACGCCT-1	scRNA	762	497	Day0_1	Day0	4.06824
Day0_1_AAGACTCGTGTCCGTG-1	scRNA	746	464	Day0_1	Day0	0.402145
Day0_1_AAGACTCTCAGCATTG-1	scRNA	3234	756	Day0_1	Day0	1.66976
Day0_1_AAGACTCTCCCTCATG-1	scRNA	3161	1219	Day0_1	Day0	2.08795
Day0_1_AAGACTCTCTTGGGCG-1	scRNA	4451	1079	Day0_1	Day0	1.14581
Day0_1_AAGATAGAGGACCCAA-1	scRNA	753	559	Day0_1	Day0	6.5073
Day0_1_AAGATAGAGGTTATAG-1	scRNA	1359	798	Day0_1	Day0	0.809419
Day0_1_AAGATAGCACCAGCCA-1	scRNA	2399	879	Day0_1	Day0	1.54231
Day0_1_AAGATAGCATATGGCT-1	scRNA	1060	637	Day0_1	Day0	1.88679
Day0_1_AAGATAGGTATCATGC-1	scRNA	2081	949	Day0_1	Day0	1.8741
Day0_1_AAGATAGGTCGTGGAA-1	scRNA	647	481	Day0_1	Day0	3.70943
Day0_1_AAGATAGGTCTCAAGT-1	scRNA	1528	706	Day0_1	Day0	0.52356
Day0_1_AAGATAGGTGTAACGG-1	scRNA	692	482	Day0_1	Day0	2.16763
Day0_1_AAGATAGGTTATAGAG-1	scRNA	3467	937	Day0_1	Day0	0.576868
Day0_1_AAGATAGGTTGGGAAC-1	scRNA	3926	1487	Day0_1	Day0	1.91034
Day0_1_AAGATAGTCAAACCCA-1	scRNA	1729	768	Day0_1	Day0	0.809717
Day0_1_AAGATAGTCACTTTGT-1	scRNA	785	442	Day0_1	Day0	0.89172
Day0_1_AAGATAGTCGGAATGG-1	scRNA	1202	601	Day0_1	Day0	0.332779
Day0_1_AAGATAGTCTAAACGC-1	scRNA	1437	738	Day0_1	Day0	1.87891
Day0_1_AAGCATCAGGGTGGGA-1	scRNA	2590	1026	Day0_1	Day0	1.96911
Day0_1_AAGCATCCACATGAAA-1	scRNA	8645	2017	Day0_1	Day0	0.75188
Day0_1_AAGCATCCAGTAACAA-1	scRNA	2929	755	Day0_1	Day0	0.341413
Day0_1_AAGCATCGTCACTACA-1	scRNA	1804	787	Day0_1	Day0	4.54545
Day0_1_AAGCATCGTCGAGCAA-1	scRNA	1416	667	Day0_1	Day0	2.25989
Day0_1_AAGCATCGTGCGAGTA-1	scRNA	1337	757	Day0_1	Day0	2.99177
Day0_1_AAGCCATAGTGAGTGC-1	scRNA	3087	1079	Day0_1	Day0	2.33236
Day0_1_AAGCCATCACACAGAG-1	scRNA	1760	948	Day0_1	Day0	2.67045
Day0_1_AAGCCATCATGGACAG-1	scRNA	959	631	Day0_1	Day0	1.77268
Day0_1_AAGCCATCATTGGCAT-1	scRNA	616	436	Day0_1	Day0	12.8247
Day0_1_AAGCCATGTATGGGAC-1	scRNA	568	426	Day0_1	Day0	1.93662
Day0_1_AAGCCATGTCACAGTT-1	scRNA	1783	823	Day0_1	Day0	2.13124
Day0_1_AAGCCATGTCACTAGT-1	scRNA	1305	779	Day0_1	Day0	2.83525
Day0_1_AAGCCATGTTTCGTTT-1	scRNA	1297	697	Day0_1	Day0	1.85042
Day0_1_AAGCCATTCCGCCTAT-1	scRNA	1063	658	Day0_1	Day0	0.28222
Day0_1_AAGCCATTCTCCGAAA-1	scRNA	1026	625	Day0_1	Day0	1.65692
Day0_1_AAGCCATTCTTAGCCC-1	scRNA	913	539	Day0_1	Day0	0.766703
Day0_1_AAGCGAGAGACTAGAT-1	scRNA	626	449	Day0_1	Day0	1.11821
Day0_1_AAGCGAGAGTTGCCCG-1	scRNA	640	462	Day0_1	Day0	0.78125
Day0_1_AAGCGAGCATCGGATT-1	scRNA	2680	965	Day0_1	Day0	1.23134
Day0_1_AAGCGAGGTTTAGAGA-1	scRNA	5414	1035	Day0_1	Day0	0.609531
Day0_1_AAGCGAGTCCTTGACC-1	scRNA	2206	975	Day0_1	Day0	2.58386
Day0_1_AAGCGAGTCTAGGCAT-1	scRNA	2109	1217	Day0_1	Day0	2.46562
Day0_1_AAGCGAGTCTTACTGT-1	scRNA	660	441	Day0_1	Day0	0.606061
Day0_1_AAGCGTTAGGCATCGA-1	scRNA	2780	1048	Day0_1	Day0	0.827338
Day0_1_AAGCGTTCAACAGTGG-1	scRNA	1665	849	Day0_1	Day0	0.660661
Day0_1_AAGCGTTCAGATAAAC-1	scRNA	1513	778	Day0_1	Day0	0.85922
Day0_1_AAGCGTTCATCATCTT-1	scRNA	1366	832	Day0_1	Day0	2.85505
Day0_1_AAGCGTTGTGGGATTG-1	scRNA	780	468	Day0_1	Day0	0.641026
Day0_1_AAGCGTTTCTGCTAGA-1	scRNA	835	528	Day0_1	Day0	0.958084
Day0_1_AAGGAATAGCCAGTAG-1	scRNA	588	443	Day0_1	Day0	3.40136
Day0_1_AAGGAATCAAGAGGTC-1	scRNA	2459	906	Day0_1	Day0	2.76535
Day0_1_AAGGAATCAAGCTGTT-1	scRNA	5692	1740	Day0_1	Day0	1.72171
Day0_1_AAGGAATCATCTGTTT-1	scRNA	2112	895	Day0_1	Day0	1.08902
Day0_1_AAGGAATGTAGCTTAC-1	scRNA	4184	878	Day0_1	Day0	0.645315
Day0_1_AAGGAATGTTGCATAC-1	scRNA	798	526	Day0_1	Day0	0.877193
Day0_1_AAGGAATGTTTAGTCG-1	scRNA	2834	828	Day0_1	Day0	0.282287
Day0_1_AAGGAATTCACTGGGC-1	scRNA	628	496	Day0_1	Day0	1.59236
Day0_1_AAGGAATTCTGCCTGT-1	scRNA	1605	896	Day0_1	Day0	2.49221
Day0_1_AAGGTAAAGCGTGTTT-1	scRNA	2505	1230	Day0_1	Day0	0.918164
Day0_1_AAGGTAAGTTGCATGT-1	scRNA	1108	728	Day0_1	Day0	4.9639
Day0_1_AAGGTAAGTTTCTTAC-1	scRNA	1996	891	Day0_1	Day0	1.55311
Day0_1_AAGGTAATCAACACGT-1	scRNA	1029	676	Day0_1	Day0	0.485909
Day0_1_AAGGTAATCAAGTAAG-1	scRNA	1373	704	Day0_1	Day0	2.47633
Day0_1_AAGGTAATCCCTCAAC-1	scRNA	544	427	Day0_1	Day0	1.83824
Day0_1_AAGGTAATCTATTGTC-1	scRNA	2906	881	Day0_1	Day0	0.722643
Day0_1_AAGTACCAGAAGTCAT-1	scRNA	2212	1198	Day0_1	Day0	0.768535
Day0_1_AAGTACCAGATGACCG-1	scRNA	1255	692	Day0_1	Day0	0.318725
Day0_1_AAGTACCAGCCACCGT-1	scRNA	4055	1514	Day0_1	Day0	1.20838
Day0_1_AAGTACCAGGTGAGCT-1	scRNA	1310	617	Day0_1	Day0	2.36641
Day0_1_AAGTACCCACGCTTAA-1	scRNA	2644	1208	Day0_1	Day0	0.642965
Day0_1_AAGTACCGTGAGGAAA-1	scRNA	760	489	Day0_1	Day0	4.73684
Day0_1_AAGTACCGTTTAGAGA-1	scRNA	4823	852	Day0_1	Day0	0.228074
Day0_1_AAGTACCTCAAACCCA-1	scRNA	941	592	Day0_1	Day0	5.63231
Day0_1_AAGTACCTCAGACCGC-1	scRNA	1156	721	Day0_1	Day0	0.692042
Day0_1_AAGTACCTCCACGTCT-1	scRNA	1219	714	Day0_1	Day0	0.328138
Day0_1_AAGTACCTCCCTCGTA-1	scRNA	9007	1875	Day0_1	Day0	0.610636
Day0_1_AAGTACCTCTGTTCAT-1	scRNA	1006	573	Day0_1	Day0	0.596421
Day0_1_AAGTCGTTCCATTTGT-1	scRNA	1392	794	Day0_1	Day0	2.9454
Day0_1_AAGTCGTTCGGACAAG-1	scRNA	665	468	Day0_1	Day0	0.451128
Day0_1_AAGTCGTTCGTTCTCG-1	scRNA	3212	1116	Day0_1	Day0	1.08966
Day0_1_AAGTGAAAGAAGCCTG-1	scRNA	2897	1277	Day0_1	Day0	3.10666
Day0_1_AAGTGAAGTATTTCTC-1	scRNA	2692	1270	Day0_1	Day0	2.11738
Day0_1_AAGTGAAGTCCTGGGT-1	scRNA	8604	1494	Day0_1	Day0	0.755463
Day0_1_AAGTGAAGTCGAGATG-1	scRNA	640	445	Day0_1	Day0	0.15625
Day0_1_AAGTTCGAGGGTATAT-1	scRNA	1182	647	Day0_1	Day0	1.18443
Day0_1_AAGTTCGAGTCTGGAG-1	scRNA	863	547	Day0_1	Day0	1.73812
Day0_1_AAGTTCGCACATTACG-1	scRNA	747	494	Day0_1	Day0	0.669344
Day0_1_AAGTTCGGTCCAGGTC-1	scRNA	1078	613	Day0_1	Day0	5.10204
Day0_1_AAGTTCGTCCACCCTA-1	scRNA	9320	1414	Day0_1	Day0	1.59871
Day0_1_AAGTTCGTCGATGCTA-1	scRNA	1805	808	Day0_1	Day0	2.21607
Day0_1_AAGTTCGTCTCCAAGA-1	scRNA	2582	1015	Day0_1	Day0	2.71108
Day0_1_AATAGAGGTGCCCACA-1	scRNA	959	640	Day0_1	Day0	1.35558
Day0_1_AATAGAGGTGTGTGGA-1	scRNA	1394	686	Day0_1	Day0	3.08465
Day0_1_AATAGAGTCCCGGTAG-1	scRNA	1000	626	Day0_1	Day0	1.4
Day0_1_AATCACGAGACTTGTC-1	scRNA	2762	1175	Day0_1	Day0	1.66546
Day0_1_AATCACGAGCTAATCC-1	scRNA	2495	1197	Day0_1	Day0	0.200401
Day0_1_AATCACGAGCTCTGTA-1	scRNA	1152	660	Day0_1	Day0	3.73264
Day0_1_AATCACGAGGTCCCTG-1	scRNA	1756	937	Day0_1	Day0	1.65148
Day0_1_AATCACGAGTCGGCCT-1	scRNA	510	424	Day0_1	Day0	1.96078
Day0_1_AATCACGCATATGAAG-1	scRNA	30583	4007	Day0_1	Day0	2.32155
Day0_1_AATCACGTCGGCATAT-1	scRNA	1067	651	Day0_1	Day0	6.18557
Day0_1_AATCACGTCTGTCGTC-1	scRNA	1723	823	Day0_1	Day0	1.33488
Day0_1_AATCGACAGAGGTCAC-1	scRNA	3039	1095	Day0_1	Day0	1.31622
Day0_1_AATCGACAGATGGCAC-1	scRNA	1053	696	Day0_1	Day0	0.759734
Day0_1_AATCGACCACGCAAAG-1	scRNA	980	619	Day0_1	Day0	2.55102
Day0_1_AATCGACCATCGGTTA-1	scRNA	847	516	Day0_1	Day0	0.590319
Day0_1_AATCGACGTAGGTGCA-1	scRNA	1303	722	Day0_1	Day0	0.920952
Day0_1_AATCGACGTATGAGGC-1	scRNA	3887	1087	Day0_1	Day0	0.900437
Day0_1_AATCGACTCCTCCACA-1	scRNA	4579	1985	Day0_1	Day0	1.00459
Day0_1_AATCGACTCTCAACCC-1	scRNA	730	547	Day0_1	Day0	1.78082
Day0_1_AATCGTGAGAACGTGC-1	scRNA	681	498	Day0_1	Day0	9.39794
Day0_1_AATCGTGAGGACTATA-1	scRNA	713	523	Day0_1	Day0	9.11641
Day0_1_AATCGTGCAGGTCAAG-1	scRNA	958	597	Day0_1	Day0	2.81837
Day0_1_AATCGTGCATCCTTCG-1	scRNA	3526	1576	Day0_1	Day0	9.27396
Day0_1_AATCGTGGTAGTAAGT-1	scRNA	676	428	Day0_1	Day0	0.147929
Day0_1_AATCGTGGTATCGTAC-1	scRNA	583	450	Day0_1	Day0	2.91595
Day0_1_AATCGTGGTGATTCTG-1	scRNA	913	523	Day0_1	Day0	0.219058
Day0_1_AATCGTGTCAACGAGG-1	scRNA	5731	1085	Day0_1	Day0	0.645612
Day0_1_AATCGTGTCCGGCAAC-1	scRNA	2117	964	Day0_1	Day0	1.32263
Day0_1_AATGAAGAGGGAGTGG-1	scRNA	3376	1356	Day0_1	Day0	2.75474
Day0_1_AATGAAGAGTATAACG-1	scRNA	2189	908	Day0_1	Day0	2.28415
Day0_1_AATGAAGCAAATTAGG-1	scRNA	2471	1079	Day0_1	Day0	1.74019
Day0_1_AATGAAGCACGCACCA-1	scRNA	716	539	Day0_1	Day0	0.558659
Day0_1_AATGAAGCACGGTGAA-1	scRNA	734	473	Day0_1	Day0	1.77112
Day0_1_AATGAAGCAGCTGTCG-1	scRNA	968	569	Day0_1	Day0	0.413223
Day0_1_AATGAAGGTAGTATAG-1	scRNA	655	478	Day0_1	Day0	1.98473
Day0_1_AATGAAGGTCGAATTC-1	scRNA	4117	1421	Day0_1	Day0	1.33592
Day0_1_AATGAAGTCATGGTAC-1	scRNA	1369	679	Day0_1	Day0	1.02264
Day0_1_AATGAAGTCCCTCATG-1	scRNA	892	573	Day0_1	Day0	0.784753
Day0_1_AATGAAGTCTTCCCAG-1	scRNA	2175	1218	Day0_1	Day0	1.65517
Day0_1_AATGAAGTCTTCGTAT-1	scRNA	880	585	Day0_1	Day0	1.93182
Day0_1_AATGACCAGAGGTTTA-1	scRNA	3388	1114	Day0_1	Day0	1.09209
Day0_1_AATGACCAGCAGTACG-1	scRNA	3322	902	Day0_1	Day0	0.571945
Day0_1_AATGACCAGGCCTTGC-1	scRNA	2400	1001	Day0_1	Day0	1.58333
Day0_1_AATGACCCAAATGGAT-1	scRNA	1342	685	Day0_1	Day0	1.19225
Day0_1_AATGACCCAACACACT-1	scRNA	3215	1632	Day0_1	Day0	0.870918
Day0_1_AATGACCGTAAGGAGA-1	scRNA	631	467	Day0_1	Day0	1.26783
Day0_1_AATGACCGTAGCTTTG-1	scRNA	2216	922	Day0_1	Day0	0.406137
Day0_1_AATGACCGTCATAACC-1	scRNA	597	462	Day0_1	Day0	3.18258
Day0_1_AATGACCGTCCGATCG-1	scRNA	702	485	Day0_1	Day0	4.41595
Day0_1_AATGACCGTGAACTAA-1	scRNA	3701	1194	Day0_1	Day0	0.891651
Day0_1_AATGACCTCCTGGGTG-1	scRNA	3389	1305	Day0_1	Day0	1.03275
Day0_1_AATGCCAAGCTGCCAC-1	scRNA	658	491	Day0_1	Day0	5.92705
Day0_1_AATGCCAAGGAAAGAC-1	scRNA	1980	1028	Day0_1	Day0	1.46465
Day0_1_AATGCCACATCTTTCA-1	scRNA	1195	727	Day0_1	Day0	1.08787
Day0_1_AATGCCAGTGTGTTTG-1	scRNA	822	493	Day0_1	Day0	1.21655
Day0_1_AATGCCATCAACGTGT-1	scRNA	1418	686	Day0_1	Day0	0.564175
Day0_1_AATGCCATCAAGAGGC-1	scRNA	1339	694	Day0_1	Day0	5.00373
Day0_1_AATGCCATCAGCTCTC-1	scRNA	2072	879	Day0_1	Day0	0.772201
Day0_1_AATGCCATCCTCTGCA-1	scRNA	1222	820	Day0_1	Day0	2.45499
Day0_1_AATGCCATCGCTCATC-1	scRNA	772	535	Day0_1	Day0	0.906736
Day0_1_AATGCCATCTGCGTCT-1	scRNA	633	458	Day0_1	Day0	0.473934
Day0_1_AATGGAAAGGTGCTGA-1	scRNA	4998	1581	Day0_1	Day0	3.36134
Day0_1_AATGGAACAGTCGGTC-1	scRNA	529	423	Day0_1	Day0	0.567108
Day0_1_AATGGAACATACGCAT-1	scRNA	534	431	Day0_1	Day0	0.561798
Day0_1_AATGGAATCCTGATAG-1	scRNA	509	408	Day0_1	Day0	1.96464
Day0_1_AATGGCTAGGAAGAAC-1	scRNA	14385	2024	Day0_1	Day0	4.97046
Day0_1_AATGGCTAGGTAGTAT-1	scRNA	1337	699	Day0_1	Day0	0.448766
Day0_1_AATGGCTAGTTCATGC-1	scRNA	943	550	Day0_1	Day0	0.530223
Day0_1_AATGGCTCACTGGAAG-1	scRNA	2110	1190	Day0_1	Day0	2.18009
Day0_1_AATGGCTGTCATCCGG-1	scRNA	1483	723	Day0_1	Day0	2.02293
Day0_1_AATGGCTGTGACGCCT-1	scRNA	6560	1783	Day0_1	Day0	0.762195
Day0_1_AATGGCTGTGATCGTT-1	scRNA	832	550	Day0_1	Day0	0.961538
Day0_1_AATTCCTAGGTGATCG-1	scRNA	4112	819	Day0_1	Day0	0.583658
Day0_1_AATTCCTAGTAAACTG-1	scRNA	577	445	Day0_1	Day0	1.55979
Day0_1_AATTCCTCAAGAAATC-1	scRNA	784	472	Day0_1	Day0	8.67347
Day0_1_AATTCCTCAGTCGAGA-1	scRNA	2136	887	Day0_1	Day0	0.749064
Day0_1_AATTCCTTCCAACCGG-1	scRNA	1324	773	Day0_1	Day0	1.88822
Day0_1_AATTTCCAGGAGAATG-1	scRNA	845	623	Day0_1	Day0	0.473373
Day0_1_AATTTCCCAAGGATGC-1	scRNA	598	433	Day0_1	Day0	3.01003
Day0_1_AATTTCCCATCGCTAA-1	scRNA	2377	1294	Day0_1	Day0	1.47244
Day0_1_AATTTCCGTCGAAACG-1	scRNA	1193	630	Day0_1	Day0	3.0176
Day0_1_AATTTCCGTGTTCCAA-1	scRNA	2951	1136	Day0_1	Day0	1.52491
Day0_1_AATTTCCTCACCTCAC-1	scRNA	1263	787	Day0_1	Day0	0.633413
Day0_1_ACAAAGAAGATGCTTC-1	scRNA	2828	1236	Day0_1	Day0	0.954738
Day0_1_ACAAAGAAGATGGGCT-1	scRNA	7086	2132	Day0_1	Day0	1.43946
Day0_1_ACAAAGAAGGAACGTC-1	scRNA	3289	1318	Day0_1	Day0	2.12831
Day0_1_ACAAAGACAAACGAGC-1	scRNA	1945	848	Day0_1	Day0	1.02828
Day0_1_ACAAAGACAAGAGTAT-1	scRNA	1480	795	Day0_1	Day0	5.13514
Day0_1_ACAAAGACAGGGACTA-1	scRNA	2630	984	Day0_1	Day0	1.36882
Day0_1_ACAAAGAGTAGTCTGT-1	scRNA	2356	929	Day0_1	Day0	3.52292
Day0_1_ACAAAGAGTGATATAG-1	scRNA	1100	557	Day0_1	Day0	0.818182
Day0_1_ACAAAGAGTGCCAAGA-1	scRNA	3727	899	Day0_1	Day0	1.12691
Day0_1_ACAAAGATCTGTAACG-1	scRNA	4641	1077	Day0_1	Day0	0.667959
Day0_1_ACAACCAAGCTCCACG-1	scRNA	1707	852	Day0_1	Day0	0.76157
Day0_1_ACAACCAAGCTTCATG-1	scRNA	788	492	Day0_1	Day0	0.507614
Day0_1_ACAACCAAGGATGAGA-1	scRNA	1796	892	Day0_1	Day0	1.8931
Day0_1_ACAACCAAGGTAAGGA-1	scRNA	4743	1295	Day0_1	Day0	0.632511
Day0_1_ACAACCACAAGGATGC-1	scRNA	3894	1417	Day0_1	Day0	0.642013
Day0_1_ACAACCAGTATTCCGA-1	scRNA	800	532	Day0_1	Day0	2.125
Day0_1_ACAACCATCCACAGGC-1	scRNA	8201	1664	Day0_1	Day0	0.792586
Day0_1_ACAACCATCCGACGGT-1	scRNA	3083	1166	Day0_1	Day0	0.389231
Day0_1_ACAACCATCGATAACC-1	scRNA	2771	1017	Day0_1	Day0	0.721761
Day0_1_ACAACCATCGATCCCT-1	scRNA	953	665	Day0_1	Day0	0.524659
Day0_1_ACAACCATCTGGACTA-1	scRNA	10475	2420	Day0_1	Day0	1.67064
Day0_1_ACAAGCTCATAGCACT-1	scRNA	1192	681	Day0_1	Day0	5.11745
Day0_1_ACAAGCTGTTTGCCGG-1	scRNA	709	488	Day0_1	Day0	3.38505
Day0_1_ACAAGCTTCCTAAACG-1	scRNA	2156	884	Day0_1	Day0	0.510204
Day0_1_ACAAGCTTCTTCACGC-1	scRNA	1233	759	Day0_1	Day0	1.62206
Day0_1_ACACAGTAGAGTTCGG-1	scRNA	795	537	Day0_1	Day0	1.76101
Day0_1_ACACAGTAGCGTACAG-1	scRNA	1649	780	Day0_1	Day0	0.788357
Day0_1_ACACAGTCACTTGAAC-1	scRNA	1195	731	Day0_1	Day0	0.502092
Day0_1_ACACAGTCAGTAGAAT-1	scRNA	1398	779	Day0_1	Day0	3.50501
Day0_1_ACACAGTCAGTCGAGA-1	scRNA	614	472	Day0_1	Day0	0.488599
Day0_1_ACACAGTGTTGTCATG-1	scRNA	1889	799	Day0_1	Day0	1.48227
Day0_1_ACACAGTTCAAGTCTG-1	scRNA	2260	916	Day0_1	Day0	0.752212
Day0_1_ACACAGTTCACCACAA-1	scRNA	1256	687	Day0_1	Day0	1.83121
Day0_1_ACACAGTTCATCACTT-1	scRNA	2054	1109	Day0_1	Day0	0.681597
Day0_1_ACACAGTTCGCATGAT-1	scRNA	2044	897	Day0_1	Day0	0.391389
Day0_1_ACACAGTTCGGTGCAC-1	scRNA	2861	1040	Day0_1	Day0	1.8525
Day0_1_ACACCAAAGACTTCCA-1	scRNA	986	572	Day0_1	Day0	2.33266
Day0_1_ACACCAAAGGTAGCCA-1	scRNA	593	406	Day0_1	Day0	2.36088
Day0_1_ACACCAAAGGTCCTGC-1	scRNA	2208	946	Day0_1	Day0	1.26812
Day0_1_ACACCAACAAAGGGCT-1	scRNA	1097	642	Day0_1	Day0	0.820419
Day0_1_ACACCAATCATCGCCT-1	scRNA	1950	928	Day0_1	Day0	1.69231
Day0_1_ACACCAATCGAGTGAG-1	scRNA	1906	802	Day0_1	Day0	0.996852
Day0_1_ACACCAATCGGCCAAC-1	scRNA	2027	910	Day0_1	Day0	1.48002
Day0_1_ACACCAATCTCGTCAC-1	scRNA	1947	984	Day0_1	Day0	0.616333
Day0_1_ACACGCGAGCACAAAT-1	scRNA	5476	1496	Day0_1	Day0	0.766983
Day0_1_ACACGCGCACCTGAAT-1	scRNA	655	501	Day0_1	Day0	3.51145
Day0_1_ACACGCGGTCAACACT-1	scRNA	1297	646	Day0_1	Day0	1.07941
Day0_1_ACACTGAAGAACTCCT-1	scRNA	931	553	Day0_1	Day0	0.75188
Day0_1_ACACTGAAGGAGACCT-1	scRNA	1580	787	Day0_1	Day0	3.03797
Day0_1_ACACTGAGTATAATGG-1	scRNA	2793	1083	Day0_1	Day0	0.966702
Day0_1_ACACTGAGTTTCGCTC-1	scRNA	2884	939	Day0_1	Day0	0.485437
Day0_1_ACACTGATCATTCACT-1	scRNA	2622	1235	Day0_1	Day0	1.06789
Day0_1_ACAGAAAAGCGCACAA-1	scRNA	574	449	Day0_1	Day0	2.09059
Day0_1_ACAGAAAAGTCAAGCG-1	scRNA	1179	619	Day0_1	Day0	0.424088
Day0_1_ACAGAAAAGTCACTGT-1	scRNA	824	516	Day0_1	Day0	0.849515
Day0_1_ACAGAAACACACACGC-1	scRNA	3215	1105	Day0_1	Day0	0.311042
Day0_1_ACAGAAACATGGGCAA-1	scRNA	1914	853	Day0_1	Day0	0.783699
Day0_1_ACAGAAAGTCGAACGA-1	scRNA	829	588	Day0_1	Day0	6.15199
Day0_1_ACAGAAATCAAGCGTT-1	scRNA	747	479	Day0_1	Day0	0.401606
Day0_1_ACAGAAATCAAGTCTG-1	scRNA	3009	1006	Day0_1	Day0	0.997009
Day0_1_ACAGAAATCGAACACT-1	scRNA	1291	722	Day0_1	Day0	11.2316
Day0_1_ACAGAAATCTCAACGA-1	scRNA	3628	1084	Day0_1	Day0	0.496141
Day0_1_ACAGCCGAGAGGTATT-1	scRNA	1124	719	Day0_1	Day0	2.58007
Day0_1_ACAGCCGCATTCTCCG-1	scRNA	1158	765	Day0_1	Day0	0.518135
Day0_1_ACAGCCGGTCATTGCA-1	scRNA	3721	1161	Day0_1	Day0	0.376243
Day0_1_ACAGCCGGTCTAGATC-1	scRNA	2704	1193	Day0_1	Day0	1.59024
Day0_1_ACAGCCGTCTAACGCA-1	scRNA	978	499	Day0_1	Day0	2.45399
Day0_1_ACAGCCGTCTGGGCCA-1	scRNA	3456	1162	Day0_1	Day0	0.72338
Day0_1_ACAGGGAGTCGCACGT-1	scRNA	778	473	Day0_1	Day0	4.24165
Day0_1_ACAGGGATCCCGTTCA-1	scRNA	830	578	Day0_1	Day0	2.53012
Day0_1_ACATCCCCACATGGTT-1	scRNA	1418	736	Day0_1	Day0	6.98166
Day0_1_ACATCCCGTCTACGAT-1	scRNA	904	624	Day0_1	Day0	0.663717
Day0_1_ACATCCCGTGCCTGAC-1	scRNA	1605	919	Day0_1	Day0	1.05919
Day0_1_ACATCCCTCAAGCTTG-1	scRNA	5985	2072	Day0_1	Day0	0.401003
Day0_1_ACATCCCTCACCTCGT-1	scRNA	2513	1179	Day0_1	Day0	0.915241
Day0_1_ACATCCCTCACTTTGT-1	scRNA	1283	748	Day0_1	Day0	1.16913
Day0_1_ACATCCCTCATGCCCT-1	scRNA	2064	1105	Day0_1	Day0	1.69574
Day0_1_ACATCCCTCCTTGGAA-1	scRNA	1361	754	Day0_1	Day0	0.367377
Day0_1_ACATCCCTCGGTCTAA-1	scRNA	1765	819	Day0_1	Day0	0.793201
Day0_1_ACATCCCTCTACTGAG-1	scRNA	3487	884	Day0_1	Day0	0.516203
Day0_1_ACATCCCTCTTCCTAA-1	scRNA	2205	888	Day0_1	Day0	0.634921
Day0_1_ACATCGAAGGTAAGTT-1	scRNA	2128	840	Day0_1	Day0	2.72556
Day0_1_ACATCGAAGTTCAACC-1	scRNA	1533	726	Day0_1	Day0	0.978474
Day0_1_ACATCGACATCATCTT-1	scRNA	2565	1230	Day0_1	Day0	2.22222
Day0_1_ACATCGAGTACGCGTC-1	scRNA	1322	827	Day0_1	Day0	1.28593
Day0_1_ACATCGATCATTACGG-1	scRNA	5701	1369	Day0_1	Day0	1.28048
Day0_1_ACATCGATCGGACAAG-1	scRNA	2232	1037	Day0_1	Day0	0.62724
Day0_1_ACATCGATCGTTGCCT-1	scRNA	2187	833	Day0_1	Day0	1.92044
Day0_1_ACATCGATCTGTGCTC-1	scRNA	1437	775	Day0_1	Day0	1.60056
Day0_1_ACATGCAAGCTTGTTG-1	scRNA	1311	743	Day0_1	Day0	2.59344
Day0_1_ACATGCAAGGAGAGGC-1	scRNA	1199	698	Day0_1	Day0	1.33445
Day0_1_ACATGCAAGTTGGCGA-1	scRNA	1047	637	Day0_1	Day0	1.24164
Day0_1_ACATGCACAGCGAACA-1	scRNA	625	422	Day0_1	Day0	1.12
Day0_1_ACATGCAGTGTGTCGC-1	scRNA	829	524	Day0_1	Day0	0.603136
Day0_1_ACATGCATCTGTCTCG-1	scRNA	5466	1783	Day0_1	Day0	0.457373
Day0_1_ACATTTCAGCATGTTC-1	scRNA	1457	791	Day0_1	Day0	0.960879
Day0_1_ACATTTCCACCATTCC-1	scRNA	2150	1106	Day0_1	Day0	0.604651
Day0_1_ACATTTCCACTTCAAG-1	scRNA	582	461	Day0_1	Day0	1.54639
Day0_1_ACATTTCGTACTCCCT-1	scRNA	2875	1100	Day0_1	Day0	14.2609
Day0_1_ACATTTCTCAGAGTTC-1	scRNA	1434	744	Day0_1	Day0	0.767085
Day0_1_ACCAAACAGCATTGTC-1	scRNA	2391	1139	Day0_1	Day0	1.46382
Day0_1_ACCAAACAGTCAGCCC-1	scRNA	1893	837	Day0_1	Day0	1.10935
Day0_1_ACCAAACCATATAGCC-1	scRNA	2482	1141	Day0_1	Day0	0.322321
Day0_1_ACCAAACGTTCAGTAC-1	scRNA	3761	1402	Day0_1	Day0	0.744483
Day0_1_ACCAAACGTTCTCCCA-1	scRNA	2556	846	Day0_1	Day0	0.156495
Day0_1_ACCAAACTCCGGACGT-1	scRNA	4650	1086	Day0_1	Day0	2.32258
Day0_1_ACCAACAAGCTCCGAC-1	scRNA	2393	1089	Day0_1	Day0	1.0865
Day0_1_ACCAACAAGTAGTGCG-1	scRNA	5008	1303	Day0_1	Day0	0.958466
Day0_1_ACCAACACAATTGAGA-1	scRNA	700	496	Day0_1	Day0	0.428571
Day0_1_ACCAACAGTAGCCCTG-1	scRNA	1829	951	Day0_1	Day0	1.74959
Day0_1_ACCAACAGTCTCTCTG-1	scRNA	982	626	Day0_1	Day0	0.407332
Day0_1_ACCAACAGTGGCTACC-1	scRNA	1592	956	Day0_1	Day0	0.565327
Day0_1_ACCAACATCCATGAGT-1	scRNA	4764	1614	Day0_1	Day0	2.37196
Day0_1_ACCAACATCCCGAGGT-1	scRNA	1463	709	Day0_1	Day0	1.09364
Day0_1_ACCAACATCCTACGGG-1	scRNA	3692	1388	Day0_1	Day0	1.65222
Day0_1_ACCACAAAGATTTGCC-1	scRNA	1528	847	Day0_1	Day0	4.05759
Day0_1_ACCACAAAGTAGTGCG-1	scRNA	3646	1338	Day0_1	Day0	1.42622
Day0_1_ACCACAACAATTCGTG-1	scRNA	5442	1890	Day0_1	Day0	0.808526
Day0_1_ACCACAACACAAGCCC-1	scRNA	1243	775	Day0_1	Day0	1.04586
Day0_1_ACCACAACACTGAATC-1	scRNA	1642	746	Day0_1	Day0	0.487211
Day0_1_ACCACAACAGCAGACA-1	scRNA	1741	902	Day0_1	Day0	1.66571
Day0_1_ACCACAACATTGACCA-1	scRNA	5709	1983	Day0_1	Day0	0.910843
Day0_1_ACCACAAGTAGCTGTT-1	scRNA	1813	939	Day0_1	Day0	1.26862
Day0_1_ACCACAAGTGTCACAT-1	scRNA	2908	1327	Day0_1	Day0	1.92572
Day0_1_ACCACAATCAGCGGAA-1	scRNA	1514	869	Day0_1	Day0	2.17966
Day0_1_ACCACAATCATGAGTC-1	scRNA	4131	1070	Day0_1	Day0	0.363108
Day0_1_ACCACAATCGCAGTCG-1	scRNA	4689	1621	Day0_1	Day0	3.02836
Day0_1_ACCACAATCTTTCCGG-1	scRNA	4250	1055	Day0_1	Day0	0.941176
Day0_1_ACCATTTAGATCGGTG-1	scRNA	4091	773	Day0_1	Day0	0.488878
Day0_1_ACCATTTAGGCCATAG-1	scRNA	871	597	Day0_1	Day0	0.918485
Day0_1_ACCATTTCAACAAGTA-1	scRNA	2858	1460	Day0_1	Day0	0.874738
Day0_1_ACCATTTCACCTGCTT-1	scRNA	1861	914	Day0_1	Day0	1.5583
Day0_1_ACCATTTCACGTATAC-1	scRNA	2163	1160	Day0_1	Day0	1.24827
Day0_1_ACCATTTCACTGAGGA-1	scRNA	1062	632	Day0_1	Day0	16.5725
Day0_1_ACCATTTCAGGTCTCG-1	scRNA	15593	2413	Day0_1	Day0	1.661
Day0_1_ACCATTTCATGACGAG-1	scRNA	1100	598	Day0_1	Day0	1.36364
Day0_1_ACCATTTGTCACGCTG-1	scRNA	870	550	Day0_1	Day0	0
Day0_1_ACCATTTGTGCCTATA-1	scRNA	3699	1124	Day0_1	Day0	0.675858
Day0_1_ACCATTTGTGGACTAG-1	scRNA	1186	662	Day0_1	Day0	1.18044
Day0_1_ACCATTTGTTGGCCTG-1	scRNA	6447	1541	Day0_1	Day0	0.372266
Day0_1_ACCATTTTCACACCCT-1	scRNA	9665	2396	Day0_1	Day0	4.73875
Day0_1_ACCATTTTCTACGCGG-1	scRNA	2345	951	Day0_1	Day0	0.682303
Day0_1_ACCCAAAAGATGACCG-1	scRNA	2089	781	Day0_1	Day0	0.670177
Day0_1_ACCCAAAAGCACCGTC-1	scRNA	669	488	Day0_1	Day0	1.79372
Day0_1_ACCCAAAAGGGAGGCA-1	scRNA	2319	1022	Day0_1	Day0	2.45796
Day0_1_ACCCAAACAATTCGTG-1	scRNA	1765	884	Day0_1	Day0	1.69972
Day0_1_ACCCAAACATCCAACA-1	scRNA	531	406	Day0_1	Day0	3.01318
Day0_1_ACCCAAACATTGACCA-1	scRNA	960	630	Day0_1	Day0	9.89583
Day0_1_ACCCAAAGTGATCATC-1	scRNA	2638	955	Day0_1	Day0	1.13723
Day0_1_ACCCAAAGTTGCAACT-1	scRNA	3371	933	Day0_1	Day0	0.326313
Day0_1_ACCCAAATCACGATCA-1	scRNA	521	423	Day0_1	Day0	2.87908
Day0_1_ACCCTCAAGTCACTCA-1	scRNA	1009	668	Day0_1	Day0	4.06343
Day0_1_ACCCTCACACTACAGT-1	scRNA	841	506	Day0_1	Day0	1.9025
Day0_1_ACCCTCAGTCTCTCTG-1	scRNA	1713	891	Day0_1	Day0	4.20315
Day0_1_ACCCTCAGTTCAGTAC-1	scRNA	1317	942	Day0_1	Day0	2.58162
Day0_1_ACCCTCATCGCTGCGA-1	scRNA	1209	712	Day0_1	Day0	0.992556
Day0_1_ACCCTCATCTCGAACA-1	scRNA	2041	860	Day0_1	Day0	0.293974
Day0_1_ACCCTCATCTCTCTTC-1	scRNA	43046	5725	Day0_1	Day0	1.70051
Day0_1_ACCCTTGAGGGAACAA-1	scRNA	1808	956	Day0_1	Day0	0.884956
Day0_1_ACCCTTGCACATTCGA-1	scRNA	1287	772	Day0_1	Day0	0.777001
Day0_1_ACCCTTGCAGGATTCT-1	scRNA	2613	966	Day0_1	Day0	0.344432
Day0_1_ACCCTTGCATGCGTGC-1	scRNA	2865	1006	Day0_1	Day0	1.01222
Day0_1_ACCCTTGCATTGACTG-1	scRNA	1529	866	Day0_1	Day0	1.50425
Day0_1_ACCCTTGGTAGGATAT-1	scRNA	2383	998	Day0_1	Day0	1.5107
Day0_1_ACCCTTGGTCCACTTC-1	scRNA	1476	761	Day0_1	Day0	0.338753
Day0_1_ACCCTTGTCAAGCTGT-1	scRNA	676	491	Day0_1	Day0	5.91716
Day0_1_ACCCTTGTCAGGTAAA-1	scRNA	6416	1519	Day0_1	Day0	0.467581
Day0_1_ACCCTTGTCCGCTGTT-1	scRNA	871	622	Day0_1	Day0	3.09989
Day0_1_ACCCTTGTCCTGTTAT-1	scRNA	1713	930	Day0_1	Day0	1.51781
Day0_1_ACCCTTGTCGGCATAT-1	scRNA	1635	812	Day0_1	Day0	0.733945
Day0_1_ACCCTTGTCTAACACG-1	scRNA	3165	1172	Day0_1	Day0	0.56872
Day0_1_ACCCTTGTCTCGAACA-1	scRNA	1065	599	Day0_1	Day0	0.469484
Day0_1_ACCGTTCAGAGAGGTA-1	scRNA	703	489	Day0_1	Day0	9.38834
Day0_1_ACCGTTCAGTAAGACT-1	scRNA	2015	913	Day0_1	Day0	0.8933
Day0_1_ACCGTTCAGTCACGCC-1	scRNA	922	504	Day0_1	Day0	29.8265
Day0_1_ACCGTTCCAGTCAACT-1	scRNA	2002	844	Day0_1	Day0	0.24975
Day0_1_ACCGTTCCATCAGTGT-1	scRNA	1233	706	Day0_1	Day0	2.10868
Day0_1_ACCGTTCGTACCGGCT-1	scRNA	1764	941	Day0_1	Day0	1.13379
Day0_1_ACCGTTCGTACTAACC-1	scRNA	11682	1882	Day0_1	Day0	3.47543
Day0_1_ACCGTTCTCCGATCGG-1	scRNA	1212	733	Day0_1	Day0	3.9604
Day0_1_ACCTACCAGGCTCAAG-1	scRNA	2010	846	Day0_1	Day0	1.74129
Day0_1_ACCTACCCAGCACACC-1	scRNA	2091	1171	Day0_1	Day0	2.43902
Day0_1_ACCTACCGTCCGGTGT-1	scRNA	907	569	Day0_1	Day0	0.330761
Day0_1_ACCTACCGTCGCAGTC-1	scRNA	1676	745	Day0_1	Day0	0.178998
Day0_1_ACCTACCGTTACACTG-1	scRNA	576	432	Day0_1	Day0	3.64583
Day0_1_ACCTACCTCATGGATC-1	scRNA	792	518	Day0_1	Day0	0.757576
Day0_1_ACCTACCTCGAATGCT-1	scRNA	5159	1588	Day0_1	Day0	2.42295
Day0_1_ACCTACCTCGACGCTG-1	scRNA	2308	940	Day0_1	Day0	0.34662
Day0_1_ACCTACCTCGGCATCG-1	scRNA	3204	1360	Day0_1	Day0	0.468165
Day0_1_ACCTACCTCTCATGGA-1	scRNA	1010	636	Day0_1	Day0	0.39604
Day0_1_ACCTGAAAGCATCCTA-1	scRNA	1738	958	Day0_1	Day0	3.04948
Day0_1_ACCTGAACATCACAGT-1	scRNA	1579	777	Day0_1	Day0	1.70994
Day0_1_ACCTGAACATCTCCCA-1	scRNA	2412	1273	Day0_1	Day0	2.52902
Day0_1_ACCTGAAGTACCTATG-1	scRNA	4649	1262	Day0_1	Day0	0.88191
Day0_1_ACCTGAAGTCGCGGTT-1	scRNA	820	554	Day0_1	Day0	3.53659
Day0_1_ACCTGAATCGCGGACT-1	scRNA	1656	769	Day0_1	Day0	1.02657
Day0_1_ACCTGTCAGACTCTAC-1	scRNA	931	582	Day0_1	Day0	0.966702
Day0_1_ACCTGTCAGACTGTTC-1	scRNA	1655	945	Day0_1	Day0	1.14804
Day0_1_ACCTGTCAGAGCAAGA-1	scRNA	1737	796	Day0_1	Day0	1.5544
Day0_1_ACCTGTCAGCATGAAT-1	scRNA	1155	688	Day0_1	Day0	0.519481
Day0_1_ACCTGTCCAAATGGCG-1	scRNA	973	619	Day0_1	Day0	2.56937
Day0_1_ACCTGTCCAACTGTGT-1	scRNA	1021	651	Day0_1	Day0	0.489716
Day0_1_ACCTGTCCAGTAGAAT-1	scRNA	1810	892	Day0_1	Day0	0.718232
Day0_1_ACCTGTCGTTCTAAGC-1	scRNA	2699	1283	Day0_1	Day0	1.55613
Day0_1_ACCTGTCGTTTACACG-1	scRNA	4339	1495	Day0_1	Day0	1.56718
Day0_1_ACCTGTCTCATTCGTT-1	scRNA	3037	1163	Day0_1	Day0	0.460981
Day0_1_ACCTGTCTCCGTAGTA-1	scRNA	2004	901	Day0_1	Day0	1.1976
Day0_1_ACCTGTCTCGATGCTA-1	scRNA	546	459	Day0_1	Day0	1.8315
Day0_1_ACCTGTCTCTTTACAC-1	scRNA	1449	904	Day0_1	Day0	1.72533
Day0_1_ACGATCACAAACACGG-1	scRNA	1956	1061	Day0_1	Day0	1.27812
Day0_1_ACGATCACATTGCCTC-1	scRNA	721	524	Day0_1	Day0	5.68655
Day0_1_ACGATCAGTCCAGCCA-1	scRNA	1065	748	Day0_1	Day0	1.78404
Day0_1_ACGATCAGTTTCTTAC-1	scRNA	1199	644	Day0_1	Day0	0.58382
Day0_1_ACGATCATCGATTTCT-1	scRNA	2779	1334	Day0_1	Day0	1.25945
Day0_1_ACGATCATCTCGCGTT-1	scRNA	825	564	Day0_1	Day0	1.09091
Day0_1_ACGATCATCTGCTTTA-1	scRNA	1192	728	Day0_1	Day0	2.93624
Day0_1_ACGATGTAGAAGGGAT-1	scRNA	1270	670	Day0_1	Day0	1.41732
Day0_1_ACGATGTCATGCCGCA-1	scRNA	3334	1386	Day0_1	Day0	2.90942
Day0_1_ACGATGTGTCCAATCA-1	scRNA	1761	989	Day0_1	Day0	1.30608
Day0_1_ACGATGTGTGGTTTAC-1	scRNA	635	443	Day0_1	Day0	1.41732
Day0_1_ACGATGTTCCATACAG-1	scRNA	4875	1740	Day0_1	Day0	0.841026
Day0_1_ACGATGTTCGATGCAT-1	scRNA	1261	663	Day0_1	Day0	1.66534
Day0_1_ACGCACGAGACTAGAT-1	scRNA	3737	1424	Day0_1	Day0	9.60664
Day0_1_ACGCACGAGAGTGACC-1	scRNA	1657	750	Day0_1	Day0	1.38805
Day0_1_ACGCACGCACATACGT-1	scRNA	6190	1188	Day0_1	Day0	0.387722
Day0_1_ACGCACGCAGTGTGGA-1	scRNA	841	531	Day0_1	Day0	0.832342
Day0_1_ACGCACGGTCAATCTG-1	scRNA	1094	679	Day0_1	Day0	1.37112
Day0_1_ACGCACGGTGAACCGA-1	scRNA	1010	652	Day0_1	Day0	1.88119
Day0_1_ACGCACGGTGCGAACA-1	scRNA	3463	1135	Day0_1	Day0	0.43315
Day0_1_ACGCACGGTGTATACC-1	scRNA	1990	895	Day0_1	Day0	0.703518
Day0_1_ACGCACGGTTGACTAC-1	scRNA	4012	1048	Day0_1	Day0	2.3679
Day0_1_ACGCACGGTTGCTGAT-1	scRNA	1258	654	Day0_1	Day0	0.874404
Day0_1_ACGCACGGTTGGCCTG-1	scRNA	3782	998	Day0_1	Day0	0.370175
Day0_1_ACGCACGTCGTGGCTG-1	scRNA	2647	554	Day0_1	Day0	0.491122
Day0_1_ACGCACGTCTACGCGG-1	scRNA	1056	533	Day0_1	Day0	1.42045
Day0_1_ACGGAAGAGGTGCTTT-1	scRNA	2473	989	Day0_1	Day0	1.49616
Day0_1_ACGGAAGCAGCACAAG-1	scRNA	1795	787	Day0_1	Day0	1.00279
Day0_1_ACGGAAGCATGGACAG-1	scRNA	946	579	Day0_1	Day0	2.64271
Day0_1_ACGGAAGCATGTGGCC-1	scRNA	1691	846	Day0_1	Day0	3.0751
Day0_1_ACGGAAGGTGCACGCT-1	scRNA	547	407	Day0_1	Day0	0.548446
Day0_1_ACGGAAGGTGGCAACA-1	scRNA	1843	788	Day0_1	Day0	2.11612
Day0_1_ACGGAAGTCACCATCC-1	scRNA	795	574	Day0_1	Day0	1.50943
Day0_1_ACGGAAGTCATCACCC-1	scRNA	534	421	Day0_1	Day0	2.05993
Day0_1_ACGGAAGTCCCGTAAA-1	scRNA	5142	1413	Day0_1	Day0	2.46986
Day0_1_ACGGAAGTCGCTACAA-1	scRNA	591	403	Day0_1	Day0	1.52284
Day0_1_ACGGGTCAGCGAGTAC-1	scRNA	984	575	Day0_1	Day0	1.82927
Day0_1_ACGGGTCGTTCAGGTT-1	scRNA	1331	716	Day0_1	Day0	3.75657
Day0_1_ACGGGTCGTTTACCAG-1	scRNA	1431	616	Day0_1	Day0	2.2362
Day0_1_ACGGTCGCACAGTCCG-1	scRNA	2864	1095	Day0_1	Day0	0.593575
Day0_1_ACGGTCGCACCATTCC-1	scRNA	2294	974	Day0_1	Day0	0.828248
Day0_1_ACGGTCGCATCTTAGG-1	scRNA	2044	1025	Day0_1	Day0	0.831703
Day0_1_ACGGTCGGTAGAAACT-1	scRNA	950	475	Day0_1	Day0	4.31579
Day0_1_ACGGTCGGTTGCGTAT-1	scRNA	2707	736	Day0_1	Day0	0.775767
Day0_1_ACGGTTAAGTTGAAAC-1	scRNA	1774	997	Day0_1	Day0	3.49493
Day0_1_ACGGTTACAAGCACAG-1	scRNA	973	560	Day0_1	Day0	2.15827
Day0_1_ACGGTTACAATCTAGC-1	scRNA	2474	920	Day0_1	Day0	2.26354
Day0_1_ACGGTTACAGTATGAA-1	scRNA	1500	1028	Day0_1	Day0	1.93333
Day0_1_ACGGTTAGTATACCCA-1	scRNA	736	504	Day0_1	Day0	0.271739
Day0_1_ACGGTTAGTTGTGTAC-1	scRNA	648	416	Day0_1	Day0	14.6605
Day0_1_ACGGTTATCACTCTTA-1	scRNA	591	428	Day0_1	Day0	10.4907
Day0_1_ACGGTTATCATTTACC-1	scRNA	2315	876	Day0_1	Day0	0.431965
Day0_1_ACGGTTATCCTCATAT-1	scRNA	1731	881	Day0_1	Day0	0.693241
Day0_1_ACGTAACAGACCTTTG-1	scRNA	1057	635	Day0_1	Day0	0.946074
Day0_1_ACGTAACAGACTCCGC-1	scRNA	4090	1040	Day0_1	Day0	0.635697
Day0_1_ACGTAACAGAGATTCA-1	scRNA	1192	708	Day0_1	Day0	1.1745
Day0_1_ACGTAACAGATGGGCT-1	scRNA	2312	1067	Day0_1	Day0	1.6436
Day0_1_ACGTAACAGGTGCGAT-1	scRNA	2870	867	Day0_1	Day0	0.627178
Day0_1_ACGTAACAGTCAACAA-1	scRNA	1287	800	Day0_1	Day0	1.0101
Day0_1_ACGTAACCACGAAAGC-1	scRNA	6622	1494	Day0_1	Day0	0.392631
Day0_1_ACGTAACCAGAGAAAG-1	scRNA	1921	946	Day0_1	Day0	2.60281
Day0_1_ACGTAACCAGTGTGCC-1	scRNA	1092	698	Day0_1	Day0	2.65568
Day0_1_ACGTAACGTATTGAGA-1	scRNA	1298	781	Day0_1	Day0	0.847458
Day0_1_ACGTAACGTGCATTAC-1	scRNA	2243	898	Day0_1	Day0	0.356665
Day0_1_ACGTAACGTTCTCCAC-1	scRNA	1364	738	Day0_1	Day0	0.439883
Day0_1_ACGTAACTCCCGAAAT-1	scRNA	1639	769	Day0_1	Day0	0.732154
Day0_1_ACGTAACTCTTACTGT-1	scRNA	554	426	Day0_1	Day0	2.34657
Day0_1_ACGTACAAGAGATCGC-1	scRNA	1248	768	Day0_1	Day0	2.00321
Day0_1_ACGTACAAGGTACTGG-1	scRNA	4181	837	Day0_1	Day0	0.645779
Day0_1_ACGTACACACAACGTT-1	scRNA	7436	1721	Day0_1	Day0	1.46584
Day0_1_ACGTACAGTTAGCTAC-1	scRNA	1984	942	Day0_1	Day0	0.806452
Day0_1_ACGTACATCTACGGGC-1	scRNA	5260	1726	Day0_1	Day0	3.91635
Day0_1_ACGTACATCTGAGTCA-1	scRNA	1442	811	Day0_1	Day0	1.7337
Day0_1_ACGTAGTAGCATTTGC-1	scRNA	4667	935	Day0_1	Day0	1.04993
Day0_1_ACGTAGTAGGATCATA-1	scRNA	1147	684	Day0_1	Day0	4.09765
Day0_1_ACGTAGTAGTGAGTTA-1	scRNA	49703	520	Day0_1	Day0	0.106633
Day0_1_ACGTAGTCACCCTATC-1	scRNA	2880	1339	Day0_1	Day0	1.07639
Day0_1_ACGTAGTCATCCTCAC-1	scRNA	761	484	Day0_1	Day0	0.525624
Day0_1_ACGTAGTGTCGTACAT-1	scRNA	1639	763	Day0_1	Day0	1.83038
Day0_1_ACGTAGTGTCTTCAAG-1	scRNA	4437	1101	Day0_1	Day0	0.811359
Day0_1_ACGTAGTGTGCAATGG-1	scRNA	2020	555	Day0_1	Day0	14.0594
Day0_1_ACGTAGTGTTGCCTAA-1	scRNA	747	466	Day0_1	Day0	2.1419
Day0_1_ACGTAGTTCATGTCTT-1	scRNA	2854	921	Day0_1	Day0	0.525578
Day0_1_ACGTAGTTCCTCTCTT-1	scRNA	3376	1417	Day0_1	Day0	1.36256
Day0_1_ACGTCCTAGAGCAGCT-1	scRNA	768	551	Day0_1	Day0	1.04167
Day0_1_ACGTCCTAGGCAGGGA-1	scRNA	799	461	Day0_1	Day0	0.876095
Day0_1_ACGTCCTAGGGCCTCT-1	scRNA	5889	1515	Day0_1	Day0	1.13771
Day0_1_ACGTCCTAGGTTGGTG-1	scRNA	987	613	Day0_1	Day0	0.506586
Day0_1_ACGTCCTAGTTAACAG-1	scRNA	951	628	Day0_1	Day0	0.736067
Day0_1_ACGTCCTCAACACACT-1	scRNA	2372	1203	Day0_1	Day0	2.52951
Day0_1_ACGTCCTCACATGAAA-1	scRNA	2958	1160	Day0_1	Day0	1.21704
Day0_1_ACGTCCTCAGAGTGAC-1	scRNA	9447	1260	Day0_1	Day0	0.402244
Day0_1_ACGTCCTCAGATCCAT-1	scRNA	538	427	Day0_1	Day0	3.5316
Day0_1_ACGTCCTCATAACAGA-1	scRNA	527	433	Day0_1	Day0	0.759013
Day0_1_ACGTCCTGTGGACTGA-1	scRNA	4134	868	Day0_1	Day0	0.65312
Day0_1_ACGTCCTTCACTTTGT-1	scRNA	2722	1030	Day0_1	Day0	0.661278
Day0_1_ACGTCCTTCCTCATAT-1	scRNA	1028	639	Day0_1	Day0	0.194553
Day0_1_ACGTTCCAGCCTGCCA-1	scRNA	1011	644	Day0_1	Day0	0.395648
Day0_1_ACGTTCCAGGTAAGAG-1	scRNA	1594	847	Day0_1	Day0	4.57967
Day0_1_ACGTTCCAGGTACATA-1	scRNA	748	506	Day0_1	Day0	0.935829
Day0_1_ACGTTCCAGTAAATGC-1	scRNA	1080	610	Day0_1	Day0	1.94444
Day0_1_ACGTTCCAGTGTTGAA-1	scRNA	1827	901	Day0_1	Day0	3.06513
Day0_1_ACGTTCCCATAGATCC-1	scRNA	1242	773	Day0_1	Day0	2.97907
Day0_1_ACGTTCCCATGACGTT-1	scRNA	1199	735	Day0_1	Day0	0.500417
Day0_1_ACGTTCCGTGATGTAA-1	scRNA	1826	768	Day0_1	Day0	1.42388
Day0_1_ACGTTCCTCCCTATTA-1	scRNA	2547	1247	Day0_1	Day0	2.55202
Day0_1_ACGTTCCTCGAGTACT-1	scRNA	2361	981	Day0_1	Day0	1.73655
Day0_1_ACGTTCCTCGCTTGCT-1	scRNA	2094	942	Day0_1	Day0	2.24451
Day0_1_ACGTTCCTCTTCTGTA-1	scRNA	962	516	Day0_1	Day0	1.76715
Day0_1_ACTACGAAGAAATCCA-1	scRNA	1242	672	Day0_1	Day0	1.20773
Day0_1_ACTACGAAGCCATTCA-1	scRNA	5087	1148	Day0_1	Day0	0.353843
Day0_1_ACTACGAAGCGTGTCC-1	scRNA	927	521	Day0_1	Day0	2.37325
Day0_1_ACTACGACACGACTAT-1	scRNA	2556	1062	Day0_1	Day0	0.586854
Day0_1_ACTACGACATCGATAC-1	scRNA	1351	698	Day0_1	Day0	2.07254
Day0_1_ACTACGAGTATCGAAA-1	scRNA	2055	878	Day0_1	Day0	2.33577
Day0_1_ACTACGAGTGATACTC-1	scRNA	7276	1952	Day0_1	Day0	2.39142
Day0_1_ACTACGAGTGCGTTTA-1	scRNA	4593	1004	Day0_1	Day0	0.326584
Day0_1_ACTACGAGTTTGACAC-1	scRNA	3150	1327	Day0_1	Day0	1.42857
Day0_1_ACTACGATCGTCGCTT-1	scRNA	722	461	Day0_1	Day0	7.34072
Day0_1_ACTACGATCTCGACCT-1	scRNA	1114	760	Day0_1	Day0	0.987433
Day0_1_ACTATCTAGGCACTCC-1	scRNA	1127	792	Day0_1	Day0	1.06477
Day0_1_ACTATCTCAACCGGAA-1	scRNA	1103	669	Day0_1	Day0	3.89846
Day0_1_ACTATCTCACCCTAAA-1	scRNA	1621	878	Day0_1	Day0	0.555213
Day0_1_ACTATCTCATCGTCCT-1	scRNA	1386	778	Day0_1	Day0	4.1847
Day0_1_ACTATCTCATGAAGCG-1	scRNA	1919	969	Day0_1	Day0	0.885878
Day0_1_ACTATCTGTAGGAGTC-1	scRNA	622	466	Day0_1	Day0	2.09003
Day0_1_ACTATCTGTGTATCCA-1	scRNA	2975	1226	Day0_1	Day0	1.68067
Day0_1_ACTATCTGTTTACCTT-1	scRNA	2429	1153	Day0_1	Day0	1.77028
Day0_1_ACTATCTTCACAATGC-1	scRNA	29124	4186	Day0_1	Day0	1.33223
Day0_1_ACTATCTTCTCTTCAA-1	scRNA	747	523	Day0_1	Day0	0.803213
Day0_1_ACTATGGAGGTAAAGG-1	scRNA	1241	749	Day0_1	Day0	11.6841
Day0_1_ACTATGGAGTAGCAAT-1	scRNA	1296	630	Day0_1	Day0	1.77469
Day0_1_ACTATGGAGTGTTCCA-1	scRNA	773	504	Day0_1	Day0	1.03493
Day0_1_ACTATGGCAACGGCTC-1	scRNA	1031	623	Day0_1	Day0	2.03686
Day0_1_ACTATGGGTGCCGAAA-1	scRNA	1702	757	Day0_1	Day0	1.35135
Day0_1_ACTATGGTCACCTTGC-1	scRNA	1021	668	Day0_1	Day0	1.17532
Day0_1_ACTATGGTCACTACGA-1	scRNA	1297	730	Day0_1	Day0	0.462606
Day0_1_ACTATTCAGACAGTCG-1	scRNA	22228	4190	Day0_1	Day0	2.2989
Day0_1_ACTATTCAGACCACGA-1	scRNA	1274	666	Day0_1	Day0	0.392465
Day0_1_ACTATTCAGACTGGGT-1	scRNA	583	470	Day0_1	Day0	2.40137
Day0_1_ACTATTCAGAGCAACC-1	scRNA	2758	1103	Day0_1	Day0	2.82814
Day0_1_ACTATTCAGAGTGACC-1	scRNA	2214	961	Day0_1	Day0	2.30352
Day0_1_ACTATTCAGCGCTTCG-1	scRNA	1378	664	Day0_1	Day0	0.725689
Day0_1_ACTATTCAGTATTCCG-1	scRNA	809	587	Day0_1	Day0	0.865266
Day0_1_ACTATTCAGTGCAACG-1	scRNA	5251	1307	Day0_1	Day0	0.971244
Day0_1_ACTATTCCAGTCAGCC-1	scRNA	558	435	Day0_1	Day0	1.97133
Day0_1_ACTATTCCATCCGGCA-1	scRNA	9348	1857	Day0_1	Day0	1.01626
Day0_1_ACTATTCTCAAAGACA-1	scRNA	2798	905	Day0_1	Day0	0.643317
Day0_1_ACTATTCTCAAGGTGG-1	scRNA	563	427	Day0_1	Day0	1.7762
Day0_1_ACTATTCTCACCATCC-1	scRNA	2064	1051	Day0_1	Day0	0.872093
Day0_1_ACTATTCTCATGAGTC-1	scRNA	1944	833	Day0_1	Day0	1.90329
Day0_1_ACTATTCTCCGTGGCA-1	scRNA	825	547	Day0_1	Day0	3.27273
Day0_1_ACTATTCTCCTTCTGG-1	scRNA	2103	1102	Day0_1	Day0	2.52021
Day0_1_ACTATTCTCTTTACAC-1	scRNA	601	476	Day0_1	Day0	1.4975
Day0_1_ACTCCCAAGACATAAC-1	scRNA	759	554	Day0_1	Day0	0.922266
Day0_1_ACTCCCAAGCACGATG-1	scRNA	1031	568	Day0_1	Day0	1.06693
Day0_1_ACTCCCAAGCCGCACT-1	scRNA	1139	615	Day0_1	Day0	0.702371
Day0_1_ACTCCCAAGCTGAAAT-1	scRNA	3216	1068	Day0_1	Day0	0.590796
Day0_1_ACTCCCACAACACACT-1	scRNA	659	514	Day0_1	Day0	0.91047
Day0_1_ACTCCCACATCGATGT-1	scRNA	3463	1020	Day0_1	Day0	1.01068
Day0_1_ACTCCCACATGACAAA-1	scRNA	3465	1098	Day0_1	Day0	0.519481
Day0_1_ACTCCCAGTGAATGAT-1	scRNA	1952	1023	Day0_1	Day0	1.53689
Day0_1_ACTCCCAGTTAACCTG-1	scRNA	1834	1008	Day0_1	Day0	1.30862
Day0_1_ACTCCCATCGAACACT-1	scRNA	3048	1072	Day0_1	Day0	0.656168
Day0_1_ACTCCCATCGCTTGCT-1	scRNA	1844	875	Day0_1	Day0	1.46421
Day0_1_ACTCCCATCTCTCGAC-1	scRNA	5859	1246	Day0_1	Day0	0.512033
Day0_1_ACTCCCATCTTCGACC-1	scRNA	629	468	Day0_1	Day0	1.58983
Day0_1_ACTCTCGAGGGTCTTT-1	scRNA	912	610	Day0_1	Day0	0.767544
Day0_1_ACTCTCGCAATGGCAG-1	scRNA	2534	788	Day0_1	Day0	0.591949
Day0_1_ACTCTCGTCCGCCTAT-1	scRNA	1403	950	Day0_1	Day0	1.35424
Day0_1_ACTGATGAGTAGACAT-1	scRNA	1090	609	Day0_1	Day0	1.83486
Day0_1_ACTGATGAGTATAACG-1	scRNA	2101	827	Day0_1	Day0	1.99905
Day0_1_ACTGATGCACGCACCA-1	scRNA	6598	1353	Day0_1	Day0	0.394059
Day0_1_ACTGATGCATGGGATG-1	scRNA	756	584	Day0_1	Day0	3.30688
Day0_1_ACTGATGTCACTTATC-1	scRNA	680	486	Day0_1	Day0	1.47059
Day0_1_ACTGATGTCATGACAC-1	scRNA	969	593	Day0_1	Day0	1.03199
Day0_1_ACTGATGTCTGAATCG-1	scRNA	664	508	Day0_1	Day0	0.301205
Day0_1_ACTGCAAAGCGCCATC-1	scRNA	1220	703	Day0_1	Day0	2.13115
Day0_1_ACTGCAAAGTCCGTCG-1	scRNA	1095	674	Day0_1	Day0	2.37443
Day0_1_ACTGCAACAACAGCTT-1	scRNA	2187	994	Day0_1	Day0	1.96616
Day0_1_ACTGCAACACAGTCCG-1	scRNA	1815	920	Day0_1	Day0	1.43251
Day0_1_ACTGCAACAGTTACCA-1	scRNA	2224	1060	Day0_1	Day0	0.899281
Day0_1_ACTGCAACATAGGTAA-1	scRNA	1626	896	Day0_1	Day0	1.66052
Day0_1_ACTGCAAGTTCGGACC-1	scRNA	1621	739	Day0_1	Day0	0.987045
Day0_1_ACTGTCCAGACGAGCT-1	scRNA	917	572	Day0_1	Day0	1.19956
Day0_1_ACTGTCCAGATCACCT-1	scRNA	1754	951	Day0_1	Day0	1.02623
Day0_1_ACTGTCCAGCGCCTTG-1	scRNA	1990	1149	Day0_1	Day0	1.10553
Day0_1_ACTGTCCAGTCAATCC-1	scRNA	526	407	Day0_1	Day0	4.94297
Day0_1_ACTGTCCCAAGCGGAT-1	scRNA	2583	878	Day0_1	Day0	1.70345
Day0_1_ACTGTCCCATTCACAG-1	scRNA	1729	829	Day0_1	Day0	0.983227
Day0_1_ACTGTCCGTACCAATC-1	scRNA	861	552	Day0_1	Day0	1.74216
Day0_1_ACTGTCCGTCACTAGT-1	scRNA	2247	934	Day0_1	Day0	0.267023
Day0_1_ACTGTCCGTCCGGCAT-1	scRNA	7341	2206	Day0_1	Day0	0.721972
Day0_1_ACTGTCCGTGAAAGTT-1	scRNA	918	596	Day0_1	Day0	3.59477
Day0_1_ACTGTCCGTGATACTC-1	scRNA	2030	851	Day0_1	Day0	0.935961
Day0_1_ACTGTCCGTGTGGACA-1	scRNA	2321	1144	Day0_1	Day0	2.02499
Day0_1_ACTGTCCTCGGAGATG-1	scRNA	1732	810	Day0_1	Day0	1.097
Day0_1_ACTGTCCTCTAACACG-1	scRNA	1041	704	Day0_1	Day0	0.768492
Day0_1_ACTGTCCTCTCTCAAT-1	scRNA	2938	1038	Day0_1	Day0	1.08918
Day0_1_ACTGTGACAAAGGGTC-1	scRNA	3056	969	Day0_1	Day0	0.981675
Day0_1_ACTGTGACACAAGCAG-1	scRNA	581	462	Day0_1	Day0	2.92599
Day0_1_ACTGTGACATCAGCAT-1	scRNA	2753	1292	Day0_1	Day0	3.70505
Day0_1_ACTGTGAGTCACCGAC-1	scRNA	723	480	Day0_1	Day0	1.65975
Day0_1_ACTGTGAGTCATATGC-1	scRNA	785	528	Day0_1	Day0	0.382166
Day0_1_ACTGTGAGTGGAGAAA-1	scRNA	5524	1154	Day0_1	Day0	0.615496
Day0_1_ACTGTGATCAAGTCGT-1	scRNA	684	496	Day0_1	Day0	0.292398
Day0_1_ACTTAGGAGCACTTTG-1	scRNA	5532	1255	Day0_1	Day0	1.0846
Day0_1_ACTTAGGAGCTCGGCT-1	scRNA	645	481	Day0_1	Day0	2.63566
Day0_1_ACTTAGGAGGACCCAA-1	scRNA	1835	907	Day0_1	Day0	3.54223
Day0_1_ACTTAGGGTCCAAGAG-1	scRNA	1905	972	Day0_1	Day0	1.73228
Day0_1_ACTTAGGTCATCCTGC-1	scRNA	4008	1007	Day0_1	Day0	0.623752
Day0_1_ACTTATCAGGGTACAC-1	scRNA	727	548	Day0_1	Day0	0.275103
Day0_1_ACTTATCAGGTCGTAG-1	scRNA	1189	731	Day0_1	Day0	3.36417
Day0_1_ACTTATCCAAAGGTTA-1	scRNA	2152	1111	Day0_1	Day0	2.69517
Day0_1_ACTTATCCACTGCGAC-1	scRNA	745	497	Day0_1	Day0	0.805369
Day0_1_ACTTATCGTCACAGTT-1	scRNA	1584	888	Day0_1	Day0	1.45202
Day0_1_ACTTATCGTCTTGTCC-1	scRNA	2283	802	Day0_1	Day0	1.97109
Day0_1_ACTTATCGTTCCTACC-1	scRNA	4735	1112	Day0_1	Day0	0.760296
Day0_1_ACTTATCGTTTCTATC-1	scRNA	599	463	Day0_1	Day0	1.16861
Day0_1_ACTTATCTCACCTGGG-1	scRNA	611	463	Day0_1	Day0	0.490998
Day0_1_ACTTATCTCCAAACCA-1	scRNA	2541	1150	Day0_1	Day0	1.33806
Day0_1_ACTTATCTCCACACCT-1	scRNA	796	531	Day0_1	Day0	1.50754
Day0_1_ACTTATCTCCTTATAC-1	scRNA	2331	1136	Day0_1	Day0	3.3891
Day0_1_ACTTATCTCGCTTAAG-1	scRNA	680	436	Day0_1	Day0	2.64706
Day0_1_ACTTATCTCTACTTCA-1	scRNA	2583	994	Day0_1	Day0	0.387147
Day0_1_ACTTCCGAGGTATCTC-1	scRNA	2786	1259	Day0_1	Day0	1.1486
Day0_1_ACTTCCGAGGTTACCT-1	scRNA	571	453	Day0_1	Day0	1.75131
Day0_1_ACTTCCGCACAATGCT-1	scRNA	4081	1337	Day0_1	Day0	2.05832
Day0_1_ACTTCCGCAGGGAATC-1	scRNA	13609	2875	Day0_1	Day0	1.19039
Day0_1_ACTTCCGCATACAGAA-1	scRNA	956	663	Day0_1	Day0	0.209205
Day0_1_ACTTCCGGTCGGTACC-1	scRNA	938	601	Day0_1	Day0	1.70576
Day0_1_ACTTCCGGTCGTCATA-1	scRNA	2182	1061	Day0_1	Day0	0.412466
Day0_1_ACTTCCGGTGACTGTT-1	scRNA	2725	1008	Day0_1	Day0	1.43119
Day0_1_ACTTCCGGTGATGAAT-1	scRNA	1459	704	Day0_1	Day0	0.822481
Day0_1_ACTTCCGGTTGTTGAC-1	scRNA	39511	4310	Day0_1	Day0	2.27278
Day0_1_ACTTCCGTCCAACACA-1	scRNA	2245	980	Day0_1	Day0	1.69265
Day0_1_ACTTCCGTCTCGAGTA-1	scRNA	1647	765	Day0_1	Day0	1.0929
Day0_1_ACTTCCGTCTCGTCAC-1	scRNA	2799	1201	Day0_1	Day0	0.643087
Day0_1_ACTTCCGTCTCGTTTA-1	scRNA	5369	1983	Day0_1	Day0	2.16055
Day0_1_ACTTCGCAGCATAGGC-1	scRNA	870	580	Day0_1	Day0	0.574713
Day0_1_ACTTCGCAGTGGATTA-1	scRNA	1806	829	Day0_1	Day0	1.16279
Day0_1_ACTTCGCCAATGCTCA-1	scRNA	1542	828	Day0_1	Day0	2.07523
Day0_1_ACTTCGCGTGACAGCA-1	scRNA	3643	1552	Day0_1	Day0	1.18035
Day0_1_ACTTCGCTCACGGAGA-1	scRNA	28161	4032	Day0_1	Day0	2.0951
Day0_1_ACTTCGCTCCGTGTGG-1	scRNA	1449	875	Day0_1	Day0	1.31125
Day0_1_ACTTCGCTCTAGGCAT-1	scRNA	1633	843	Day0_1	Day0	1.59216
Day0_1_ACTTTCAAGAGAGAAC-1	scRNA	660	488	Day0_1	Day0	0.454545
Day0_1_ACTTTCACAAATGAAC-1	scRNA	1769	861	Day0_1	Day0	0.395704
Day0_1_ACTTTCACACTGGAAG-1	scRNA	2392	1154	Day0_1	Day0	2.00669
Day0_1_ACTTTCACATGGACAG-1	scRNA	1074	706	Day0_1	Day0	0.744879
Day0_1_ACTTTCAGTGAGAGGG-1	scRNA	3567	1355	Day0_1	Day0	2.21475
Day0_1_ACTTTCAGTGGCTACC-1	scRNA	3556	1405	Day0_1	Day0	0.393701
Day0_1_ACTTTCATCCAGTTCC-1	scRNA	1818	793	Day0_1	Day0	0.110011
Day0_1_ACTTTCATCGTTCCTG-1	scRNA	1670	1020	Day0_1	Day0	2.63473
Day0_1_ACTTTGTAGCATGCAG-1	scRNA	1867	845	Day0_1	Day0	1.55329
Day0_1_ACTTTGTCAAAGCTAA-1	scRNA	2107	985	Day0_1	Day0	1.18652
Day0_1_ACTTTGTCATACCGTA-1	scRNA	653	501	Day0_1	Day0	3.82848
Day0_1_ACTTTGTCATGACTGT-1	scRNA	911	551	Day0_1	Day0	1.09769
Day0_1_ACTTTGTGTAGCGATG-1	scRNA	3579	1119	Day0_1	Day0	2.06762
Day0_1_ACTTTGTGTCAAGCGA-1	scRNA	1707	952	Day0_1	Day0	1.28881
Day0_1_ACTTTGTGTCGATGCC-1	scRNA	756	557	Day0_1	Day0	2.24868
Day0_1_ACTTTGTGTCGTTTCC-1	scRNA	1296	651	Day0_1	Day0	0.925926
Day0_1_ACTTTGTGTTGCCTAA-1	scRNA	1292	734	Day0_1	Day0	3.32817
Day0_1_ACTTTGTTCAGGAGAC-1	scRNA	3954	1274	Day0_1	Day0	1.77036
Day0_1_AGAAATGAGGCCTTCG-1	scRNA	1057	640	Day0_1	Day0	1.13529
Day0_1_AGAAATGGTAATGTGA-1	scRNA	3735	1252	Day0_1	Day0	2.22222
Day0_1_AGAAATGGTTGTATGC-1	scRNA	770	484	Day0_1	Day0	0.909091
Day0_1_AGAAATGTCAACCTCC-1	scRNA	4645	945	Day0_1	Day0	0.947255
Day0_1_AGAAATGTCAAGGTGG-1	scRNA	710	489	Day0_1	Day0	0.56338
Day0_1_AGAAATGTCGGATTAC-1	scRNA	879	511	Day0_1	Day0	2.16155
Day0_1_AGAACAAAGTATTAGG-1	scRNA	2626	735	Day0_1	Day0	0.685453
Day0_1_AGAACAAGTCACGACC-1	scRNA	566	453	Day0_1	Day0	2.29682
Day0_1_AGAACAAGTGAACGGT-1	scRNA	788	505	Day0_1	Day0	1.26904
Day0_1_AGAACAAGTGGATTTC-1	scRNA	1798	789	Day0_1	Day0	2.50278
Day0_1_AGAACAATCCTTCTAA-1	scRNA	2508	1115	Day0_1	Day0	0.558214
Day0_1_AGAACCTAGGACCCAA-1	scRNA	2728	923	Day0_1	Day0	0.769795
Day0_1_AGAACCTAGGTATAGT-1	scRNA	1245	645	Day0_1	Day0	23.4538
Day0_1_AGAACCTCACAGCCTG-1	scRNA	529	425	Day0_1	Day0	1.51229
Day0_1_AGAACCTCACTGGCCA-1	scRNA	1723	968	Day0_1	Day0	1.79919
Day0_1_AGAACCTCACTTGAAC-1	scRNA	3402	1205	Day0_1	Day0	2.41035
Day0_1_AGAACCTGTAACTGCT-1	scRNA	4435	1598	Day0_1	Day0	0.496054
Day0_1_AGAACCTGTGTTCCAA-1	scRNA	3020	899	Day0_1	Day0	1.65563
Day0_1_AGAAGCGAGTGATTCC-1	scRNA	1357	677	Day0_1	Day0	2.13707
Day0_1_AGAAGCGCACAGTCCG-1	scRNA	1622	796	Day0_1	Day0	1.10974
Day0_1_AGAAGCGCAGAGCGTA-1	scRNA	2103	986	Day0_1	Day0	3.56633
Day0_1_AGAAGCGGTAAGGAGA-1	scRNA	1272	793	Day0_1	Day0	2.90881
Day0_1_AGAAGCGTCTGTCCGT-1	scRNA	690	481	Day0_1	Day0	1.01449
Day0_1_AGAAGCGTCTTGGTGA-1	scRNA	1896	982	Day0_1	Day0	0.791139
Day0_1_AGAAGTACAAGTGGAC-1	scRNA	863	557	Day0_1	Day0	7.18424
Day0_1_AGAAGTACACGCACCA-1	scRNA	2514	1298	Day0_1	Day0	2.54574
Day0_1_AGAAGTACATTGCCTC-1	scRNA	1662	842	Day0_1	Day0	3.00842
Day0_1_AGAAGTAGTTAGAGTA-1	scRNA	1989	918	Day0_1	Day0	1.45802
Day0_1_AGAAGTATCAAAGGAT-1	scRNA	910	687	Day0_1	Day0	2.52747
Day0_1_AGAAGTATCTTAGGAC-1	scRNA	1918	1033	Day0_1	Day0	2.65902
Day0_1_AGAAGTATCTTCGGAA-1	scRNA	3453	1497	Day0_1	Day0	1.21633
Day0_1_AGACAAAAGCGTCTGC-1	scRNA	1044	613	Day0_1	Day0	2.77778
Day0_1_AGACAAAAGGACTAAT-1	scRNA	2258	945	Day0_1	Day0	1.94863
Day0_1_AGACAAAAGGTAGTAT-1	scRNA	801	576	Day0_1	Day0	1.62297
Day0_1_AGACAAACATAACCCA-1	scRNA	3025	1106	Day0_1	Day0	2.54545
Day0_1_AGACAAACATTGTGCA-1	scRNA	7474	1721	Day0_1	Day0	0.602087
Day0_1_AGACAAAGTACAATAG-1	scRNA	616	442	Day0_1	Day0	6.33117
Day0_1_AGACAAAGTCTAACTG-1	scRNA	678	475	Day0_1	Day0	0.442478
Day0_1_AGACAAAGTGTACGCC-1	scRNA	2064	993	Day0_1	Day0	3.58527
Day0_1_AGACAAATCCGCCTAT-1	scRNA	1933	939	Day0_1	Day0	2.37972
Day0_1_AGACACTCATGCACTA-1	scRNA	4923	2307	Day0_1	Day0	4.00163
Day0_1_AGACACTGTGTATTCG-1	scRNA	2650	968	Day0_1	Day0	0.301887
Day0_1_AGACACTGTGTCTTCC-1	scRNA	1336	785	Day0_1	Day0	0.748503
Day0_1_AGACACTTCCATCTAT-1	scRNA	5236	1632	Day0_1	Day0	0.840336
Day0_1_AGACAGGAGGTGCAGT-1	scRNA	1842	860	Day0_1	Day0	3.52877
Day0_1_AGACAGGCAAACTCTG-1	scRNA	2700	932	Day0_1	Day0	0.62963
Day0_1_AGACAGGCACGGCTAC-1	scRNA	1308	775	Day0_1	Day0	2.29358
Day0_1_AGACAGGCAGAAGTTA-1	scRNA	3186	912	Day0_1	Day0	0.533584
Day0_1_AGACAGGCAGAGAATT-1	scRNA	1481	735	Day0_1	Day0	2.09318
Day0_1_AGACAGGGTGAGTTGG-1	scRNA	1509	755	Day0_1	Day0	1.52419
Day0_1_AGACAGGGTTCTCAGA-1	scRNA	1720	1107	Day0_1	Day0	2.5
Day0_1_AGACAGGTCCGCAAAT-1	scRNA	941	637	Day0_1	Day0	1.80659
Day0_1_AGACAGGTCCGTTTCG-1	scRNA	2613	965	Day0_1	Day0	0.612323
Day0_1_AGACAGGTCGGTCGGT-1	scRNA	1899	965	Day0_1	Day0	2.42233
Day0_1_AGACAGGTCTGACCCT-1	scRNA	2746	951	Day0_1	Day0	0.400583
Day0_1_AGACCATAGACCATGG-1	scRNA	605	453	Day0_1	Day0	2.31405
Day0_1_AGACCATAGCAGGCAT-1	scRNA	7345	1664	Day0_1	Day0	3.25391
Day0_1_AGACCATAGCTAAGTA-1	scRNA	1033	657	Day0_1	Day0	4.74347
Day0_1_AGACCATAGCTCAGAG-1	scRNA	3237	960	Day0_1	Day0	0.648749
Day0_1_AGACCATAGGGTCACA-1	scRNA	1136	804	Day0_1	Day0	0.96831
Day0_1_AGACCATCACATTCGA-1	scRNA	2228	1065	Day0_1	Day0	2.55835
Day0_1_AGACCATCAGCTGTGC-1	scRNA	778	485	Day0_1	Day0	1.67095
Day0_1_AGACCATCAGGAGACT-1	scRNA	1952	881	Day0_1	Day0	2.66393
Day0_1_AGACCATGTAGCGAGT-1	scRNA	4753	1953	Day0_1	Day0	1.93562
Day0_1_AGACCATGTATCCTCC-1	scRNA	857	595	Day0_1	Day0	0.933489
Day0_1_AGACCATGTCCTTAAG-1	scRNA	3203	980	Day0_1	Day0	0.499532
Day0_1_AGACCATTCACCATGA-1	scRNA	2280	908	Day0_1	Day0	1.27193
Day0_1_AGACCATTCACTACGA-1	scRNA	2698	1285	Day0_1	Day0	1.48258
Day0_1_AGACCATTCATCGCCT-1	scRNA	4213	1733	Day0_1	Day0	1.21054
Day0_1_AGACCATTCCTGTTGC-1	scRNA	2697	1239	Day0_1	Day0	1.11235
Day0_1_AGACCATTCGTCCTCA-1	scRNA	1447	860	Day0_1	Day0	2.76434
Day0_1_AGACCATTCTCGTGGG-1	scRNA	3711	1198	Day0_1	Day0	0.619779
Day0_1_AGACCCGAGATCACCT-1	scRNA	1463	885	Day0_1	Day0	1.91388
Day0_1_AGACCCGAGGCCACCT-1	scRNA	1545	876	Day0_1	Day0	2.13592
Day0_1_AGACCCGAGTCAGCGA-1	scRNA	4063	1530	Day0_1	Day0	1.62442
Day0_1_AGACCCGCACCAACAT-1	scRNA	3981	1068	Day0_1	Day0	1.20573
Day0_1_AGACCCGCACGACAAG-1	scRNA	3273	1341	Day0_1	Day0	0.519401
Day0_1_AGACCCGCACTTCTCG-1	scRNA	1379	697	Day0_1	Day0	0.290065
Day0_1_AGACCCGCATCCGGTG-1	scRNA	568	450	Day0_1	Day0	3.69718
Day0_1_AGACCCGCATGACTGT-1	scRNA	3540	1370	Day0_1	Day0	1.07345
Day0_1_AGACCCGCATTGAAGA-1	scRNA	961	599	Day0_1	Day0	2.08117
Day0_1_AGACCCGGTTCCGTTC-1	scRNA	568	455	Day0_1	Day0	0.704225
Day0_1_AGACCCGTCAAGCCTA-1	scRNA	1853	817	Day0_1	Day0	1.34916
Day0_1_AGACTCAAGAGGTTTA-1	scRNA	1121	692	Day0_1	Day0	4.01427
Day0_1_AGACTCAAGTCACGCC-1	scRNA	4729	1391	Day0_1	Day0	0.528653
Day0_1_AGACTCACAGCACACC-1	scRNA	885	640	Day0_1	Day0	0.564972
Day0_1_AGACTCAGTGAGTTTC-1	scRNA	1512	769	Day0_1	Day0	0.26455
Day0_1_AGACTCATCGGCATTA-1	scRNA	4440	1722	Day0_1	Day0	1.1036
Day0_1_AGACTCATCGGTCACG-1	scRNA	1350	832	Day0_1	Day0	1.40741
Day0_1_AGACTCATCTCTAGGA-1	scRNA	1935	998	Day0_1	Day0	3.56589
Day0_1_AGAGAATAGGAGGTTC-1	scRNA	1720	738	Day0_1	Day0	1.39535
Day0_1_AGAGAATCAAGTGCAG-1	scRNA	2981	772	Day0_1	Day0	0.268366
Day0_1_AGAGAATCACGGCGTT-1	scRNA	9355	2306	Day0_1	Day0	1.26136
Day0_1_AGAGAATCAGACACCC-1	scRNA	2920	1176	Day0_1	Day0	2.15753
Day0_1_AGAGAATCATTCTGTT-1	scRNA	3066	1248	Day0_1	Day0	0.652316
Day0_1_AGAGAATGTCAGGTAG-1	scRNA	764	481	Day0_1	Day0	0.52356
Day0_1_AGAGAATTCGAACTCA-1	scRNA	1620	820	Day0_1	Day0	2.03704
Day0_1_AGAGAATTCTGAGATC-1	scRNA	2073	999	Day0_1	Day0	1.54366
Day0_1_AGAGAGCAGCCTGTGC-1	scRNA	1597	928	Day0_1	Day0	1.8159
Day0_1_AGAGAGCAGCTGGAGT-1	scRNA	1247	652	Day0_1	Day0	2.80674
Day0_1_AGAGAGCAGGATTTAG-1	scRNA	4629	1309	Day0_1	Day0	0.7345
Day0_1_AGAGAGCCACCAGTAT-1	scRNA	856	539	Day0_1	Day0	0.817757
Day0_1_AGAGAGCCATCATCTT-1	scRNA	2396	1267	Day0_1	Day0	0.918197
Day0_1_AGAGAGCGTAGCGAGT-1	scRNA	1848	1033	Day0_1	Day0	3.67965
Day0_1_AGAGAGCTCGATGGAG-1	scRNA	2674	993	Day0_1	Day0	4.0015
Day0_1_AGAGAGCTCTTCTCAA-1	scRNA	1575	787	Day0_1	Day0	1.77778
Day0_1_AGAGCAGAGCCTGGAA-1	scRNA	1249	636	Day0_1	Day0	2.56205
Day0_1_AGAGCAGCAACGTTAC-1	scRNA	1770	822	Day0_1	Day0	2.99435
Day0_1_AGAGCAGCAACTGTGT-1	scRNA	815	561	Day0_1	Day0	3.06748
Day0_1_AGAGCAGCACCAGTAT-1	scRNA	1442	795	Day0_1	Day0	0.554785
Day0_1_AGAGCAGCACGATAGG-1	scRNA	4345	1020	Day0_1	Day0	0.897583
Day0_1_AGAGCAGCACGGTAGA-1	scRNA	635	462	Day0_1	Day0	1.5748
Day0_1_AGAGCAGCATCAGCAT-1	scRNA	679	445	Day0_1	Day0	0.294551
Day0_1_AGAGCAGGTAGCTGCC-1	scRNA	1226	761	Day0_1	Day0	0.570962
Day0_1_AGAGCAGTCTCGTGGG-1	scRNA	998	600	Day0_1	Day0	4.90982
Day0_1_AGAGCAGTCTGACAGT-1	scRNA	1996	825	Day0_1	Day0	2.90581
Day0_1_AGAGCCCAGACGTCGA-1	scRNA	2369	1045	Day0_1	Day0	2.57493
Day0_1_AGAGCCCAGGTCATAA-1	scRNA	756	475	Day0_1	Day0	4.10053
Day0_1_AGAGCCCAGTCTACCA-1	scRNA	1989	894	Day0_1	Day0	0.955254
Day0_1_AGAGCCCGTGTCTTCC-1	scRNA	3475	840	Day0_1	Day0	1.15108
Day0_1_AGAGCCCTCCTGATAG-1	scRNA	545	443	Day0_1	Day0	1.46789
Day0_1_AGAGCCCTCTCTAGGA-1	scRNA	1179	660	Day0_1	Day0	0.593723
Day0_1_AGAGCCCTCTGAATCG-1	scRNA	2005	1057	Day0_1	Day0	1.84539
Day0_1_AGAGCCCTCTGGAGAG-1	scRNA	790	482	Day0_1	Day0	0.759494
Day0_1_AGATAGAAGTGTTCCA-1	scRNA	6456	817	Day0_1	Day0	0.402726
Day0_1_AGATAGACAAGTCGTT-1	scRNA	1011	609	Day0_1	Day0	0.593472
Day0_1_AGATAGACAGGTTTAC-1	scRNA	2646	1028	Day0_1	Day0	1.62509
Day0_1_AGATAGAGTATTCTCT-1	scRNA	928	578	Day0_1	Day0	0.969828
Day0_1_AGATAGAGTCATCACA-1	scRNA	1662	744	Day0_1	Day0	0.240674
Day0_1_AGATAGAGTCTCTCCA-1	scRNA	981	653	Day0_1	Day0	1.73293
Day0_1_AGATAGAGTTCTTGCC-1	scRNA	1146	681	Day0_1	Day0	1.22164
Day0_1_AGATAGATCACTCGAA-1	scRNA	1296	797	Day0_1	Day0	1.08025
Day0_1_AGATAGATCATTATCC-1	scRNA	5001	1104	Day0_1	Day0	0.419916
Day0_1_AGATAGATCTATCGCC-1	scRNA	3029	882	Day0_1	Day0	1.02344
Day0_1_AGATAGATCTCACGAA-1	scRNA	1430	809	Day0_1	Day0	0.839161
Day0_1_AGATAGATCTCTATGT-1	scRNA	11778	1745	Day0_1	Day0	0.594328
Day0_1_AGATCCAAGAGTAACT-1	scRNA	1438	866	Day0_1	Day0	2.92072
Day0_1_AGATCCAAGCGAGTAC-1	scRNA	4939	1337	Day0_1	Day0	0.74914
Day0_1_AGATCCACAAGCAGGT-1	scRNA	2976	1425	Day0_1	Day0	2.85618
Day0_1_AGATCCACACCTTCCA-1	scRNA	2543	1089	Day0_1	Day0	0.629178
Day0_1_AGATCCACAGCTTTGA-1	scRNA	3543	1154	Day0_1	Day0	0.762066
Day0_1_AGATCCACATTGTGCA-1	scRNA	1734	775	Day0_1	Day0	2.36448
Day0_1_AGATCCAGTAAGGAGA-1	scRNA	2278	1049	Day0_1	Day0	1.14135
Day0_1_AGATCCAGTGGCTTAT-1	scRNA	1942	1063	Day0_1	Day0	1.23584
Day0_1_AGATCCAGTTCAAGGG-1	scRNA	570	444	Day0_1	Day0	0.877193
Day0_1_AGATCCAGTTCCGGTG-1	scRNA	1630	1037	Day0_1	Day0	2.63804
Day0_1_AGATCCATCGGTCGAC-1	scRNA	1829	1080	Day0_1	Day0	1.80426
Day0_1_AGATCGTAGTGGAAGA-1	scRNA	1244	620	Day0_1	Day0	0.723473
Day0_1_AGATCGTCACAAATAG-1	scRNA	13396	2075	Day0_1	Day0	0.776351
Day0_1_AGATCGTCAGACCGCT-1	scRNA	1315	674	Day0_1	Day0	0.608365
Day0_1_AGATCGTCATGTCAGT-1	scRNA	5392	1511	Day0_1	Day0	1.74332
Day0_1_AGATCGTGTACCGGCT-1	scRNA	1209	593	Day0_1	Day0	0.744417
Day0_1_AGATCGTGTCGTGCCA-1	scRNA	1430	826	Day0_1	Day0	1.67832
Day0_1_AGATCGTTCCGCAAAT-1	scRNA	821	531	Day0_1	Day0	0.243605
Day0_1_AGATCGTTCGATGCAT-1	scRNA	1013	656	Day0_1	Day0	0.29615
Day0_1_AGATGAAAGCCATTCA-1	scRNA	1628	805	Day0_1	Day0	0.552826
Day0_1_AGATGAACACTACCCT-1	scRNA	941	620	Day0_1	Day0	0.31881
Day0_1_AGATGAACAGTCTTCC-1	scRNA	1897	905	Day0_1	Day0	0.527148
Day0_1_AGATGAAGTGCGGTAA-1	scRNA	1750	776	Day0_1	Day0	1.48571
Day0_1_AGATGAAGTGGTACAG-1	scRNA	1852	803	Day0_1	Day0	0.647948
Day0_1_AGATGAAGTTGGGTTT-1	scRNA	2290	972	Day0_1	Day0	1.52838
Day0_1_AGATGAATCGCTACGG-1	scRNA	614	437	Day0_1	Day0	2.9316
Day0_1_AGATGCTAGCAAGTGC-1	scRNA	1670	778	Day0_1	Day0	0.538922
Day0_1_AGATGCTCACCAACAT-1	scRNA	1578	759	Day0_1	Day0	0.760456
Day0_1_AGATGCTCACCAATTG-1	scRNA	740	526	Day0_1	Day0	0.945946
Day0_1_AGATGCTCAGAGTGTG-1	scRNA	937	627	Day0_1	Day0	1.17396
Day0_1_AGATGCTGTCGACTTA-1	scRNA	1924	926	Day0_1	Day0	0.727651
Day0_1_AGATGCTTCAAATGCC-1	scRNA	1627	766	Day0_1	Day0	0.983405
Day0_1_AGCATCAAGACATAAC-1	scRNA	2258	931	Day0_1	Day0	1.86005
Day0_1_AGCATCAAGCAACAAT-1	scRNA	3996	1705	Day0_1	Day0	1.75175
Day0_1_AGCATCAAGCAACCAG-1	scRNA	2990	1162	Day0_1	Day0	5.48495
Day0_1_AGCATCAAGTCCGCCA-1	scRNA	1189	650	Day0_1	Day0	0.58873
Day0_1_AGCATCAAGTTTGGCT-1	scRNA	2617	959	Day0_1	Day0	0.68781
Day0_1_AGCATCAGTCCTCCTA-1	scRNA	2509	1013	Day0_1	Day0	1.11598
Day0_1_AGCATCATCAGTCAGT-1	scRNA	1796	930	Day0_1	Day0	0.77951
Day0_1_AGCATCATCCACCTCA-1	scRNA	733	491	Day0_1	Day0	1.36426
Day0_1_AGCCAATAGAGCCGTA-1	scRNA	30802	4682	Day0_1	Day0	2.60697
Day0_1_AGCCAATAGGGTTAGC-1	scRNA	2896	1136	Day0_1	Day0	1.9337
Day0_1_AGCCAATAGGTGCAGT-1	scRNA	705	522	Day0_1	Day0	1.41844
Day0_1_AGCCAATCAAACACGG-1	scRNA	1927	879	Day0_1	Day0	2.17955
Day0_1_AGCCAATCAAACTAAG-1	scRNA	4546	1446	Day0_1	Day0	2.02376
Day0_1_AGCCAATCAACACTAC-1	scRNA	1111	595	Day0_1	Day0	0.90009
Day0_1_AGCCAATCATCCCGTT-1	scRNA	1649	944	Day0_1	Day0	2.91086
Day0_1_AGCCAATCATCTCATT-1	scRNA	1373	707	Day0_1	Day0	1.60233
Day0_1_AGCCAATTCAGAGCGA-1	scRNA	3727	1529	Day0_1	Day0	2.33432
Day0_1_AGCCAATTCATGCCGG-1	scRNA	2729	950	Day0_1	Day0	0.476365
Day0_1_AGCCAATTCCGTATAG-1	scRNA	9325	2226	Day0_1	Day0	1.17962
Day0_1_AGCCACGAGGATACAT-1	scRNA	881	611	Day0_1	Day0	1.5891
Day0_1_AGCCACGCAATCGAAA-1	scRNA	4080	1048	Day0_1	Day0	0.465686
Day0_1_AGCCAGCAGACTGGGT-1	scRNA	4512	1095	Day0_1	Day0	0.70922
Day0_1_AGCCAGCAGGTAACTA-1	scRNA	2624	1043	Day0_1	Day0	1.75305
Day0_1_AGCCAGCAGTTGCTCA-1	scRNA	814	504	Day0_1	Day0	1.2285
Day0_1_AGCCAGCCAAGCCCAC-1	scRNA	2660	1138	Day0_1	Day0	1.57895
Day0_1_AGCCAGCCAGATACTC-1	scRNA	1335	768	Day0_1	Day0	0.149813
Day0_1_AGCCAGCCATCGCTCT-1	scRNA	625	436	Day0_1	Day0	6.88
Day0_1_AGCCAGCGTGGCACTC-1	scRNA	4020	1587	Day0_1	Day0	1.99005
Day0_1_AGCCAGCTCACAACCA-1	scRNA	2477	1113	Day0_1	Day0	2.74526
Day0_1_AGCGATTAGTCACGCC-1	scRNA	568	416	Day0_1	Day0	4.92958
Day0_1_AGCGATTCAACTCATG-1	scRNA	687	422	Day0_1	Day0	0.582242
Day0_1_AGCGATTCACGGGTAA-1	scRNA	2739	815	Day0_1	Day0	0.401606
Day0_1_AGCGATTGTAACTAAG-1	scRNA	852	531	Day0_1	Day0	0.704225
Day0_1_AGCGATTGTACAGGTG-1	scRNA	743	522	Day0_1	Day0	2.28802
Day0_1_AGCGATTGTCTTCGAA-1	scRNA	547	437	Day0_1	Day0	2.19378
Day0_1_AGCGATTGTGTTCATG-1	scRNA	586	411	Day0_1	Day0	1.53584
Day0_1_AGCGCCAAGACTCATC-1	scRNA	2208	1025	Day0_1	Day0	1.53986
Day0_1_AGCGCCACACCCTATC-1	scRNA	1724	885	Day0_1	Day0	1.50812
Day0_1_AGCGCCATCGCCGTGA-1	scRNA	1031	667	Day0_1	Day0	1.64888
Day0_1_AGCGCTGAGCCTTTCC-1	scRNA	1805	1008	Day0_1	Day0	0.277008
Day0_1_AGCGCTGAGGACGCAT-1	scRNA	800	488	Day0_1	Day0	0.125
Day0_1_AGCGCTGCAAGAGTTA-1	scRNA	773	558	Day0_1	Day0	4.52781
Day0_1_AGCGCTGCAATGGCAG-1	scRNA	1848	837	Day0_1	Day0	1.89394
Day0_1_AGCGCTGCAATTCTTC-1	scRNA	6971	1608	Day0_1	Day0	0.559461
Day0_1_AGCGCTGCACGTGTGC-1	scRNA	2594	1242	Day0_1	Day0	3.62375
Day0_1_AGCGCTGCAGTGCGCT-1	scRNA	848	560	Day0_1	Day0	1.06132
Day0_1_AGCGCTGGTAGGCAAC-1	scRNA	921	624	Day0_1	Day0	3.25733
Day0_1_AGCGCTGTCATTGGTG-1	scRNA	719	481	Day0_1	Day0	0.834492
Day0_1_AGCGCTGTCCTGGCTT-1	scRNA	1278	760	Day0_1	Day0	1.79969
Day0_1_AGCGTATAGTAGCTCT-1	scRNA	671	447	Day0_1	Day0	1.19225
Day0_1_AGCGTATCACCCAACG-1	scRNA	2068	1116	Day0_1	Day0	1.83752
Day0_1_AGCGTATCACTAGGCC-1	scRNA	1728	930	Day0_1	Day0	0.983796
Day0_1_AGCGTATGTCTGTGTA-1	scRNA	1155	719	Day0_1	Day0	1.03896
Day0_1_AGCGTATGTGGATCGA-1	scRNA	3804	881	Day0_1	Day0	0.578339
Day0_1_AGCGTATTCAGGAAAT-1	scRNA	1341	830	Day0_1	Day0	3.43028
Day0_1_AGCGTCGCAAGCCATT-1	scRNA	571	409	Day0_1	Day0	1.75131
Day0_1_AGCGTCGGTTGCATAC-1	scRNA	6956	1132	Day0_1	Day0	3.07648
Day0_1_AGCGTCGTCGACCAAT-1	scRNA	847	493	Day0_1	Day0	4.36836
Day0_1_AGCTACAAGCCTTTCC-1	scRNA	1541	783	Day0_1	Day0	1.62232
Day0_1_AGCTACAAGGAGTATT-1	scRNA	842	525	Day0_1	Day0	0.356295
Day0_1_AGCTACACAACCCGCA-1	scRNA	2467	1105	Day0_1	Day0	1.58087
Day0_1_AGCTACACAGGCATTT-1	scRNA	1652	774	Day0_1	Day0	1.15012
Day0_1_AGCTACACATACCGTA-1	scRNA	1632	842	Day0_1	Day0	1.40931
Day0_1_AGCTACAGTACGGGAT-1	scRNA	3331	961	Day0_1	Day0	0.390273
Day0_1_AGCTACAGTGCGTTTA-1	scRNA	2656	1013	Day0_1	Day0	2.25904
Day0_1_AGCTACAGTTCAAACC-1	scRNA	26767	558	Day0_1	Day0	0.0186797
Day0_1_AGCTCAAAGAGCATTA-1	scRNA	753	526	Day0_1	Day0	1.59363
Day0_1_AGCTCAAAGGCAGGTT-1	scRNA	2644	1007	Day0_1	Day0	1.17247
Day0_1_AGCTCAAAGTGGCCTC-1	scRNA	914	598	Day0_1	Day0	0.656455
Day0_1_AGCTCAACACTCAGAT-1	scRNA	3067	889	Day0_1	Day0	0.978155
Day0_1_AGCTCAATCCCAACTC-1	scRNA	927	594	Day0_1	Day0	0.431499
Day0_1_AGCTTCCAGCGCTGAA-1	scRNA	2057	909	Day0_1	Day0	0.923675
Day0_1_AGCTTCCAGTCCTACA-1	scRNA	922	627	Day0_1	Day0	4.33839
Day0_1_AGCTTCCCACTTCCTG-1	scRNA	2294	1248	Day0_1	Day0	0.915432
Day0_1_AGCTTCCGTCTGTGCG-1	scRNA	1473	733	Day0_1	Day0	0.814664
Day0_1_AGCTTCCGTTGATGTC-1	scRNA	3477	978	Day0_1	Day0	0.488927
Day0_1_AGCTTCCTCGAATCCA-1	scRNA	956	544	Day0_1	Day0	4.1841
Day0_1_AGCTTCCTCTTCCCGA-1	scRNA	1378	715	Day0_1	Day0	2.97533
Day0_1_AGGAAATAGGCTTAGG-1	scRNA	647	407	Day0_1	Day0	5.40958
Day0_1_AGGAAATAGGTTCATC-1	scRNA	1174	621	Day0_1	Day0	1.1925
Day0_1_AGGAAATCACTGGAAG-1	scRNA	1153	719	Day0_1	Day0	2.77537
Day0_1_AGGAAATCAGACGCTC-1	scRNA	4443	1097	Day0_1	Day0	0.540176
Day0_1_AGGAAATGTCCCTGTT-1	scRNA	690	484	Day0_1	Day0	1.5942
Day0_1_AGGAAATGTTGTCATG-1	scRNA	6723	1295	Day0_1	Day0	0.639595
Day0_1_AGGAAATTCCGCGGAT-1	scRNA	2867	1438	Day0_1	Day0	2.0579
Day0_1_AGGAAATTCCGTTGAA-1	scRNA	1853	975	Day0_1	Day0	3.29196
Day0_1_AGGAAATTCGATGCTA-1	scRNA	2801	1021	Day0_1	Day0	0.999643
Day0_1_AGGAAATTCGTGGAAG-1	scRNA	730	522	Day0_1	Day0	0.273973
Day0_1_AGGAATACAAGGTTGG-1	scRNA	1254	676	Day0_1	Day0	1.83413
Day0_1_AGGAATACAATCGTCA-1	scRNA	1928	982	Day0_1	Day0	2.6971
Day0_1_AGGAATACACCAATTG-1	scRNA	836	550	Day0_1	Day0	4.06699
Day0_1_AGGAATACACTGTGTA-1	scRNA	710	413	Day0_1	Day0	13.0986
Day0_1_AGGAATAGTATTCTCT-1	scRNA	9781	2796	Day0_1	Day0	1.23709
Day0_1_AGGAATATCGGTAGAG-1	scRNA	1490	913	Day0_1	Day0	2.48322
Day0_1_AGGACGAAGGTAATCA-1	scRNA	1260	671	Day0_1	Day0	1.98413
Day0_1_AGGACGACAAGATTGA-1	scRNA	2553	1020	Day0_1	Day0	1.44928
Day0_1_AGGACGACACTGCACG-1	scRNA	1615	788	Day0_1	Day0	1.11455
Day0_1_AGGACGATCACCTTAT-1	scRNA	2921	885	Day0_1	Day0	0.890106
Day0_1_AGGACGATCTCCATAT-1	scRNA	1752	790	Day0_1	Day0	1.82648
Day0_1_AGGACTTAGCTTCATG-1	scRNA	918	568	Day0_1	Day0	3.81264
Day0_1_AGGACTTAGTCGTTAC-1	scRNA	1686	1025	Day0_1	Day0	2.19454
Day0_1_AGGACTTAGTTGCCCG-1	scRNA	1514	884	Day0_1	Day0	2.31176
Day0_1_AGGACTTCAAACGAGC-1	scRNA	1217	769	Day0_1	Day0	3.69762
Day0_1_AGGACTTTCATCCTGC-1	scRNA	5002	1866	Day0_1	Day0	0.959616
Day0_1_AGGAGGTAGGTATCTC-1	scRNA	1296	669	Day0_1	Day0	0.617284
Day0_1_AGGAGGTCACCGGTCA-1	scRNA	6875	1158	Day0_1	Day0	0.363636
Day0_1_AGGAGGTCAGCTATAC-1	scRNA	3441	1287	Day0_1	Day0	1.91805
Day0_1_AGGAGGTCATGAAGGC-1	scRNA	3468	1343	Day0_1	Day0	1.0669
Day0_1_AGGAGGTGTACCACGC-1	scRNA	2286	1128	Day0_1	Day0	1.04987
Day0_1_AGGAGGTGTACTGCGC-1	scRNA	1249	589	Day0_1	Day0	2.24179
Day0_1_AGGAGGTGTAGCACGA-1	scRNA	3272	1142	Day0_1	Day0	1.68093
Day0_1_AGGAGGTGTAGTTAGA-1	scRNA	751	515	Day0_1	Day0	3.59521
Day0_1_AGGAGGTTCCCATTCG-1	scRNA	728	480	Day0_1	Day0	0.549451
Day0_1_AGGAGGTTCGCTGATA-1	scRNA	1725	768	Day0_1	Day0	30.3768
Day0_1_AGGATAAAGCACTGGA-1	scRNA	696	443	Day0_1	Day0	1.2931
Day0_1_AGGATAACAACCGATT-1	scRNA	543	445	Day0_1	Day0	1.28913
Day0_1_AGGATAACAGCACGAA-1	scRNA	6960	2793	Day0_1	Day0	8.49138
Day0_1_AGGATAACAGCTACAT-1	scRNA	1790	817	Day0_1	Day0	1.34078
Day0_1_AGGATAACAGCTCTGG-1	scRNA	1104	718	Day0_1	Day0	6.06884
Day0_1_AGGATAAGTCCTATAG-1	scRNA	3942	1009	Day0_1	Day0	0.380518
Day0_1_AGGATCTAGCCACCGT-1	scRNA	1747	898	Day0_1	Day0	1.77447
Day0_1_AGGATCTCAGGCGATA-1	scRNA	917	601	Day0_1	Day0	0.545256
Day0_1_AGGATCTCAGGCGTTC-1	scRNA	2703	690	Day0_1	Day0	1.55383
Day0_1_AGGATCTGTAATACCC-1	scRNA	1402	815	Day0_1	Day0	1.49786
Day0_1_AGGATCTGTAGATCGG-1	scRNA	1844	800	Day0_1	Day0	1.30152
Day0_1_AGGATCTGTAGGTAGC-1	scRNA	852	584	Day0_1	Day0	1.40845
Day0_1_AGGATCTGTATAGCTC-1	scRNA	536	429	Day0_1	Day0	1.86567
Day0_1_AGGATCTGTCAACATC-1	scRNA	1092	593	Day0_1	Day0	0.3663
Day0_1_AGGATCTTCGTACCTC-1	scRNA	2120	1008	Day0_1	Day0	3.58491
Day0_1_AGGCATTAGCTGACCC-1	scRNA	2818	1165	Day0_1	Day0	3.69056
Day0_1_AGGCATTAGTCCGTCG-1	scRNA	1558	863	Day0_1	Day0	0.513479
Day0_1_AGGCATTGTGCTGTCG-1	scRNA	1770	883	Day0_1	Day0	0.903955
Day0_1_AGGCATTTCCACGAAT-1	scRNA	1811	995	Day0_1	Day0	2.54003
Day0_1_AGGCATTTCCAGCAAT-1	scRNA	26440	3747	Day0_1	Day0	1.98563
Day0_1_AGGCATTTCCAGTTCC-1	scRNA	7492	1910	Day0_1	Day0	0.88094
Day0_1_AGGCATTTCCCTTCCC-1	scRNA	2273	1114	Day0_1	Day0	1.6718
Day0_1_AGGCATTTCCTACGGG-1	scRNA	1349	688	Day0_1	Day0	1.48258
Day0_1_AGGCATTTCTACCTTA-1	scRNA	1746	913	Day0_1	Day0	2.97824
Day0_1_AGGCCACAGCGCAATG-1	scRNA	1449	703	Day0_1	Day0	1.24224
Day0_1_AGGCCACAGTACCCTA-1	scRNA	2028	969	Day0_1	Day0	1.92308
Day0_1_AGGCCACCAAAGCTCT-1	scRNA	1276	708	Day0_1	Day0	2.19436
Day0_1_AGGCCACCAAGCCTGC-1	scRNA	614	484	Day0_1	Day0	6.67752
Day0_1_AGGCCACCAGACTGCC-1	scRNA	665	524	Day0_1	Day0	1.20301
Day0_1_AGGCCACCATTCGATG-1	scRNA	1143	702	Day0_1	Day0	1.22485
Day0_1_AGGCCACGTAAGACCG-1	scRNA	2050	800	Day0_1	Day0	0.341463
Day0_1_AGGCCACGTACTCGAT-1	scRNA	1161	736	Day0_1	Day0	0.861326
Day0_1_AGGCCACTCAGCTGTA-1	scRNA	2724	994	Day0_1	Day0	0.807636
Day0_1_AGGCCACTCGTAGCCG-1	scRNA	584	439	Day0_1	Day0	4.28082
Day0_1_AGGCCACTCGTCGGGT-1	scRNA	6234	1220	Day0_1	Day0	0.545396
Day0_1_AGGCTGCAGACGAAGA-1	scRNA	2779	865	Day0_1	Day0	0.971573
Day0_1_AGGCTGCCAAACTCGT-1	scRNA	1536	841	Day0_1	Day0	1.6276
Day0_1_AGGCTGCCAATCTCGA-1	scRNA	3719	1113	Day0_1	Day0	0.591557
Day0_1_AGGCTGCCACCAAATC-1	scRNA	1330	738	Day0_1	Day0	15.188
Day0_1_AGGCTGCCACTGCTTC-1	scRNA	2674	989	Day0_1	Day0	1.86986
Day0_1_AGGCTGCCAGAGTCAG-1	scRNA	2895	730	Day0_1	Day0	0.310881
Day0_1_AGGCTGCGTCGAACAG-1	scRNA	1007	617	Day0_1	Day0	3.97219
Day0_1_AGGCTGCGTCTTTATC-1	scRNA	562	436	Day0_1	Day0	3.55872
Day0_1_AGGCTGCTCTAGTACG-1	scRNA	2193	880	Day0_1	Day0	1.18559
Day0_1_AGGGAGTAGCAAACAT-1	scRNA	2886	862	Day0_1	Day0	0.4158
Day0_1_AGGGAGTGTTCTCTCG-1	scRNA	740	468	Day0_1	Day0	13.2432
Day0_1_AGGGCCTAGACCAGCA-1	scRNA	2904	1033	Day0_1	Day0	0.619835
Day0_1_AGGGCCTAGCTCGCAC-1	scRNA	4408	1766	Day0_1	Day0	1.74682
Day0_1_AGGGCCTAGTAGTCTC-1	scRNA	1870	1004	Day0_1	Day0	1.81818
Day0_1_AGGGCCTCAGCTGTCG-1	scRNA	1177	674	Day0_1	Day0	2.29397
Day0_1_AGGGCCTGTTGGAGAC-1	scRNA	5362	1112	Day0_1	Day0	0.988437
Day0_1_AGGGCCTTCCCAACTC-1	scRNA	3034	1059	Day0_1	Day0	1.05471
Day0_1_AGGGCTCAGAGTCTGG-1	scRNA	4743	907	Day0_1	Day0	0.463841
Day0_1_AGGGCTCTCCGGTAAT-1	scRNA	649	465	Day0_1	Day0	1.23267
Day0_1_AGGGCTCTCGCATGAT-1	scRNA	997	578	Day0_1	Day0	1.70512
Day0_1_AGGGCTCTCGGACGTC-1	scRNA	2115	1019	Day0_1	Day0	1.513
Day0_1_AGGGTCCAGTTGTCGT-1	scRNA	1404	702	Day0_1	Day0	0.569801
Day0_1_AGGGTCCCACATGAAA-1	scRNA	1035	418	Day0_1	Day0	5.60386
Day0_1_AGGGTCCCACCAACAT-1	scRNA	1102	663	Day0_1	Day0	1.90563
Day0_1_AGGGTCCCACGGTGAA-1	scRNA	1358	671	Day0_1	Day0	0.883652
Day0_1_AGGGTCCCAGAGTCAG-1	scRNA	688	489	Day0_1	Day0	0.436047
Day0_1_AGGGTGAAGCCTTTGA-1	scRNA	1540	874	Day0_1	Day0	2.20779
Day0_1_AGGGTGACAAGTCGTT-1	scRNA	1336	689	Day0_1	Day0	2.61976
Day0_1_AGGGTGACAATGGCCC-1	scRNA	3074	988	Day0_1	Day0	0.845804
Day0_1_AGGGTGACAGATCCAT-1	scRNA	2768	1016	Day0_1	Day0	2.42052
Day0_1_AGGGTGACAGCACACC-1	scRNA	1248	724	Day0_1	Day0	1.60256
Day0_1_AGGGTGAGTCGAAGCA-1	scRNA	2397	1152	Day0_1	Day0	1.62703
Day0_1_AGGGTGAGTTATCTGG-1	scRNA	4064	1191	Day0_1	Day0	1.05807
Day0_1_AGGGTGATCAGCTGAT-1	scRNA	568	408	Day0_1	Day0	1.40845
Day0_1_AGGGTGATCCAAGGGA-1	scRNA	1930	990	Day0_1	Day0	2.33161
Day0_1_AGGGTGATCGAACGCC-1	scRNA	1312	774	Day0_1	Day0	1.75305
Day0_1_AGGGTGATCTATGTGG-1	scRNA	5221	1043	Day0_1	Day0	0.766137
Day0_1_AGGGTGATCTCTATAC-1	scRNA	718	458	Day0_1	Day0	2.50696
Day0_1_AGGGTTTAGACTCATC-1	scRNA	747	510	Day0_1	Day0	1.07095
Day0_1_AGGGTTTAGTCGCCAC-1	scRNA	780	588	Day0_1	Day0	2.30769
Day0_1_AGGGTTTCACGTCATA-1	scRNA	3148	874	Day0_1	Day0	0.984752
Day0_1_AGGGTTTCAGAGAATT-1	scRNA	1753	813	Day0_1	Day0	3.19452
Day0_1_AGGGTTTGTAATCAGA-1	scRNA	677	461	Day0_1	Day0	0.886263
Day0_1_AGGGTTTGTGGCGTAA-1	scRNA	670	462	Day0_1	Day0	4.32836
Day0_1_AGGTAGGAGAGAATCT-1	scRNA	776	547	Day0_1	Day0	4.38144
Day0_1_AGGTAGGAGGCACAAC-1	scRNA	686	443	Day0_1	Day0	0.728863
Day0_1_AGGTAGGAGTCCCGGT-1	scRNA	2289	961	Day0_1	Day0	2.14067
Day0_1_AGGTAGGAGTGGTGGT-1	scRNA	605	412	Day0_1	Day0	0.826446
Day0_1_AGGTAGGGTGGAAGTC-1	scRNA	2737	1113	Day0_1	Day0	1.38838
Day0_1_AGGTAGGTCCCTTTGG-1	scRNA	2149	943	Day0_1	Day0	0.837599
Day0_1_AGGTAGGTCGCATGAT-1	scRNA	1189	668	Day0_1	Day0	3.9529
Day0_1_AGGTCATAGATGAATC-1	scRNA	2239	1095	Day0_1	Day0	0.580616
Day0_1_AGGTCATAGCCGCACT-1	scRNA	3890	1255	Day0_1	Day0	0.616967
Day0_1_AGGTCATAGCGAGAAA-1	scRNA	1921	796	Day0_1	Day0	1.09318
Day0_1_AGGTCATAGGTAACTA-1	scRNA	4636	934	Day0_1	Day0	0.539258
Day0_1_AGGTCATAGTAGCTCT-1	scRNA	1537	856	Day0_1	Day0	5.13988
Day0_1_AGGTCATAGTCATGCT-1	scRNA	650	415	Day0_1	Day0	1.07692
Day0_1_AGGTCATAGTTGTCGT-1	scRNA	1091	636	Day0_1	Day0	3.94134
Day0_1_AGGTCATCACAAGTGG-1	scRNA	821	539	Day0_1	Day0	3.04507
Day0_1_AGGTCATCACTATCCC-1	scRNA	2348	1070	Day0_1	Day0	1.32027
Day0_1_AGGTCATCAGTCTGGC-1	scRNA	1932	974	Day0_1	Day0	2.84679
Day0_1_AGGTCATGTATGGAAT-1	scRNA	687	499	Day0_1	Day0	1.31004
Day0_1_AGGTCATGTCAGACTT-1	scRNA	711	519	Day0_1	Day0	0.843882
Day0_1_AGGTCATGTGACGTCC-1	scRNA	1084	605	Day0_1	Day0	0.645756
Day0_1_AGGTCATTCATCCTAT-1	scRNA	1877	848	Day0_1	Day0	4.04901
Day0_1_AGGTCATTCGATGCAT-1	scRNA	1851	857	Day0_1	Day0	0.702323
Day0_1_AGGTCATTCGTCGATA-1	scRNA	1726	736	Day0_1	Day0	2.08575
Day0_1_AGGTCATTCTCTATAC-1	scRNA	1372	748	Day0_1	Day0	1.02041
Day0_1_AGGTCATTCTGTTGGA-1	scRNA	3683	1081	Day0_1	Day0	0.977464
Day0_1_AGGTCTAAGACGGTTG-1	scRNA	1318	778	Day0_1	Day0	1.89681
Day0_1_AGGTCTAAGGAGATAG-1	scRNA	2644	855	Day0_1	Day0	0.151286
Day0_1_AGGTCTAAGGTCGTCC-1	scRNA	1041	579	Day0_1	Day0	2.30548
Day0_1_AGGTCTACAACAGAGC-1	scRNA	1508	727	Day0_1	Day0	0.265252
Day0_1_AGGTCTACAAGACCTT-1	scRNA	2872	1214	Day0_1	Day0	1.18384
Day0_1_AGGTCTACATCCTTGC-1	scRNA	3144	1230	Day0_1	Day0	1.39949
Day0_1_AGGTCTAGTACCGCGT-1	scRNA	4134	1049	Day0_1	Day0	0.870827
Day0_1_AGGTCTAGTGTTTCTT-1	scRNA	682	477	Day0_1	Day0	1.90616
Day0_1_AGGTCTAGTTGCCGCA-1	scRNA	2034	864	Day0_1	Day0	1.62242
Day0_1_AGGTCTATCGTCACCT-1	scRNA	842	521	Day0_1	Day0	5.46318
Day0_1_AGGTCTATCGTTCTAT-1	scRNA	784	502	Day0_1	Day0	7.14286
Day0_1_AGGTCTATCTGCGGCA-1	scRNA	2533	1114	Day0_1	Day0	11.0936
Day0_1_AGGTGTTAGCCGGAAT-1	scRNA	1268	659	Day0_1	Day0	0.709779
Day0_1_AGGTGTTAGGAACTAT-1	scRNA	1012	630	Day0_1	Day0	1.08696
Day0_1_AGGTGTTAGGTTGTTC-1	scRNA	752	470	Day0_1	Day0	0.265957
Day0_1_AGGTGTTCAAACCGGA-1	scRNA	950	579	Day0_1	Day0	2.42105
Day0_1_AGGTGTTCAATGTCTG-1	scRNA	1510	726	Day0_1	Day0	1.72185
Day0_1_AGGTGTTCATGACGTT-1	scRNA	1539	781	Day0_1	Day0	0.649773
Day0_1_AGGTGTTGTTACCGTA-1	scRNA	2197	1009	Day0_1	Day0	1.0924
Day0_1_AGGTGTTTCGACACTA-1	scRNA	1363	852	Day0_1	Day0	0.880411
Day0_1_AGGTTACAGGGCTAAC-1	scRNA	2340	992	Day0_1	Day0	0.598291
Day0_1_AGGTTACAGTCGGGAT-1	scRNA	1542	707	Day0_1	Day0	0.843061
Day0_1_AGGTTACAGTTCCGGC-1	scRNA	1138	767	Day0_1	Day0	3.69069
Day0_1_AGGTTGTAGATTACCC-1	scRNA	3595	1294	Day0_1	Day0	1.16829
Day0_1_AGGTTGTAGTCATGGG-1	scRNA	1056	685	Day0_1	Day0	1.51515
Day0_1_AGGTTGTCAAGCGAGT-1	scRNA	1811	907	Day0_1	Day0	2.15351
Day0_1_AGGTTGTGTACTTCCC-1	scRNA	2445	703	Day0_1	Day0	2.69939
Day0_1_AGGTTGTGTCCTTGTC-1	scRNA	2279	528	Day0_1	Day0	3.3348
Day0_1_AGGTTGTTCCTTCACG-1	scRNA	2324	986	Day0_1	Day0	1.33391
Day0_1_AGGTTGTTCGCTCTAC-1	scRNA	16729	3053	Day0_1	Day0	0.526033
Day0_1_AGGTTGTTCGGTTGTA-1	scRNA	9632	2027	Day0_1	Day0	1.38081
Day0_1_AGTAACCAGACCATTC-1	scRNA	1964	949	Day0_1	Day0	0.610998
Day0_1_AGTAACCAGCTCGAAG-1	scRNA	4153	1190	Day0_1	Day0	0.915001
Day0_1_AGTAACCCAAATGGAT-1	scRNA	782	513	Day0_1	Day0	0.639386
Day0_1_AGTAACCCAGTCGCAC-1	scRNA	1775	937	Day0_1	Day0	2.08451
Day0_1_AGTAACCCATTAAGCC-1	scRNA	968	433	Day0_1	Day0	37.2934
Day0_1_AGTAACCTCCAAACCA-1	scRNA	7968	2226	Day0_1	Day0	1.81978
Day0_1_AGTAACCTCGAGCACC-1	scRNA	892	572	Day0_1	Day0	7.06278
Day0_1_AGTAACCTCGTACCTC-1	scRNA	1145	650	Day0_1	Day0	0.611354
Day0_1_AGTACCAAGACGTCCC-1	scRNA	1919	855	Day0_1	Day0	2.13653
Day0_1_AGTACCAAGTTGTAGA-1	scRNA	6098	1698	Day0_1	Day0	1.06592
Day0_1_AGTACCACAATTAGGA-1	scRNA	2402	1132	Day0_1	Day0	5.45379
Day0_1_AGTACCACAGTGTACT-1	scRNA	3752	887	Day0_1	Day0	0.799574
Day0_1_AGTACCAGTTAGAAGT-1	scRNA	1523	856	Day0_1	Day0	2.10112
Day0_1_AGTACCAGTTCTAAGC-1	scRNA	771	578	Day0_1	Day0	5.44747
Day0_1_AGTACTGAGAAGCCAC-1	scRNA	2455	1094	Day0_1	Day0	1.30346
Day0_1_AGTACTGAGTCCCGAC-1	scRNA	696	535	Day0_1	Day0	4.02299
Day0_1_AGTACTGAGTGTTCAC-1	scRNA	2848	780	Day0_1	Day0	0.456461
Day0_1_AGTACTGCAACTGCTA-1	scRNA	1252	768	Day0_1	Day0	1.11821
Day0_1_AGTACTGCAGCGTGAA-1	scRNA	651	410	Day0_1	Day0	0.15361
Day0_1_AGTACTGGTATTTCGG-1	scRNA	737	530	Day0_1	Day0	0.678426
Day0_1_AGTACTGGTGCCCAGT-1	scRNA	4642	1145	Day0_1	Day0	0.88324
Day0_1_AGTACTGGTGTACGCC-1	scRNA	1755	883	Day0_1	Day0	2.16524
Day0_1_AGTACTGTCTCGGTCT-1	scRNA	5419	1118	Day0_1	Day0	0.645876
Day0_1_AGTAGCTCATTAAAGG-1	scRNA	2700	1139	Day0_1	Day0	4.48148
Day0_1_AGTAGCTGTGACAGGT-1	scRNA	3089	865	Day0_1	Day0	0.712205
Day0_1_AGTAGCTGTTCTAACG-1	scRNA	4179	1324	Day0_1	Day0	1.10074
Day0_1_AGTAGCTTCAGTGATC-1	scRNA	3954	1708	Day0_1	Day0	2.73141
Day0_1_AGTAGTCAGCACACCC-1	scRNA	955	636	Day0_1	Day0	1.36126
Day0_1_AGTAGTCAGCTGAGTG-1	scRNA	2571	951	Day0_1	Day0	2.33372
Day0_1_AGTAGTCAGGTGCAGT-1	scRNA	2389	1106	Day0_1	Day0	1.33947
Day0_1_AGTAGTCCAACTAGAA-1	scRNA	762	475	Day0_1	Day0	1.83727
Day0_1_AGTAGTCCAAGCACAG-1	scRNA	1325	696	Day0_1	Day0	0.150943
Day0_1_AGTAGTCCACCCTGTT-1	scRNA	2664	1246	Day0_1	Day0	1.5015
Day0_1_AGTAGTCCACGAAGAC-1	scRNA	688	512	Day0_1	Day0	1.59884
Day0_1_AGTAGTCGTTCTGAGT-1	scRNA	1457	749	Day0_1	Day0	3.56898
Day0_1_AGTAGTCTCGGATACT-1	scRNA	712	524	Day0_1	Day0	0.421348
Day0_1_AGTCAACCAAGTGGTG-1	scRNA	1412	732	Day0_1	Day0	0.708215
Day0_1_AGTCAACCACGCTGAC-1	scRNA	918	590	Day0_1	Day0	1.19826
Day0_1_AGTCAACCATCGTTCC-1	scRNA	2592	1231	Day0_1	Day0	0.848765
Day0_1_AGTCAACGTAGTGATA-1	scRNA	4767	1432	Day0_1	Day0	1.09083
Day0_1_AGTCAACTCAAGGAGC-1	scRNA	13543	2418	Day0_1	Day0	2.90925
Day0_1_AGTCAACTCACTGCTC-1	scRNA	2482	1342	Day0_1	Day0	2.49799
Day0_1_AGTCACAAGCATGAAT-1	scRNA	1798	749	Day0_1	Day0	1.72414
Day0_1_AGTCACAAGCTGACAG-1	scRNA	785	502	Day0_1	Day0	1.78344
Day0_1_AGTCACAAGTAGGCCA-1	scRNA	1969	987	Day0_1	Day0	1.9807
Day0_1_AGTCACACACCAGCGT-1	scRNA	890	560	Day0_1	Day0	6.29213
Day0_1_AGTCACACAGCAGTAG-1	scRNA	1785	903	Day0_1	Day0	1.68067
Day0_1_AGTCACACATGGCACC-1	scRNA	2549	1225	Day0_1	Day0	1.84386
Day0_1_AGTCACAGTATTTCGG-1	scRNA	10563	2329	Day0_1	Day0	2.03541
Day0_1_AGTCACAGTCAAGCCC-1	scRNA	2065	938	Day0_1	Day0	2.27603
Day0_1_AGTCACAGTCGTCTCT-1	scRNA	4938	1084	Day0_1	Day0	0.668287
Day0_1_AGTCACAGTTTCGTTT-1	scRNA	842	535	Day0_1	Day0	1.18765
Day0_1_AGTCACATCCATGAGT-1	scRNA	1659	966	Day0_1	Day0	4.03858
Day0_1_AGTCACATCTCCGAAA-1	scRNA	2990	959	Day0_1	Day0	0.702341
Day0_1_AGTCACATCTTAGCTT-1	scRNA	1699	935	Day0_1	Day0	0.529723
Day0_1_AGTCATGAGACATATG-1	scRNA	3119	1053	Day0_1	Day0	1.21834
Day0_1_AGTCATGCAAGTACCT-1	scRNA	5679	2193	Day0_1	Day0	4.13805
Day0_1_AGTCATGCACAAGCTT-1	scRNA	2639	988	Day0_1	Day0	2.04623
Day0_1_AGTCATGCAGAGGCAT-1	scRNA	2933	1106	Day0_1	Day0	0.306853
Day0_1_AGTCATGCATCCGGTG-1	scRNA	4483	1022	Day0_1	Day0	0.579969
Day0_1_AGTCATGGTGGACTAG-1	scRNA	4243	1256	Day0_1	Day0	3.74735
Day0_1_AGTCATGTCCATACTT-1	scRNA	707	494	Day0_1	Day0	0.990099
Day0_1_AGTCATGTCTCGTCAC-1	scRNA	797	542	Day0_1	Day0	4.14053
Day0_1_AGTCTCCAGGGCTGAT-1	scRNA	2593	830	Day0_1	Day0	0.462784
Day0_1_AGTCTCCAGGTGCCAA-1	scRNA	2202	923	Day0_1	Day0	2.81562
Day0_1_AGTCTCCCAAACCACT-1	scRNA	759	506	Day0_1	Day0	0.527009
Day0_1_AGTCTCCCACCTTCCA-1	scRNA	1039	643	Day0_1	Day0	1.05871
Day0_1_AGTCTCCGTCGCTGCA-1	scRNA	1766	970	Day0_1	Day0	1.359
Day0_1_AGTCTCCTCCACCTGT-1	scRNA	852	600	Day0_1	Day0	3.16901
Day0_1_AGTCTCCTCTAGACAC-1	scRNA	3554	1166	Day0_1	Day0	1.60383
Day0_1_AGTCTCCTCTCTAGGA-1	scRNA	2584	775	Day0_1	Day0	0.735294
Day0_1_AGTGACTAGGTAAACT-1	scRNA	2400	1101	Day0_1	Day0	0.625
Day0_1_AGTGACTAGTAAGGGA-1	scRNA	1294	693	Day0_1	Day0	3.86399
Day0_1_AGTGACTCAACGGTAG-1	scRNA	1672	757	Day0_1	Day0	1.43541
Day0_1_AGTGACTGTGACGCCT-1	scRNA	35625	1130	Day0_1	Day0	0.0392982
Day0_1_AGTGACTGTGCCCGTA-1	scRNA	1558	602	Day0_1	Day0	1.79718
Day0_1_AGTGACTGTGGTCAAG-1	scRNA	3036	833	Day0_1	Day0	0.6917
Day0_1_AGTGACTGTTTGAAAG-1	scRNA	938	573	Day0_1	Day0	0.21322
Day0_1_AGTGACTTCCAACCAA-1	scRNA	3109	841	Day0_1	Day0	0.385976
Day0_1_AGTGACTTCGGCCAAC-1	scRNA	824	464	Day0_1	Day0	0.606796
Day0_1_AGTGATCAGATGTTAG-1	scRNA	1994	858	Day0_1	Day0	1.35406
Day0_1_AGTGATCAGTAATTGG-1	scRNA	1678	793	Day0_1	Day0	1.54946
Day0_1_AGTGATCAGTCAAGCG-1	scRNA	1069	679	Day0_1	Day0	4.02245
Day0_1_AGTGATCAGTGAGGTC-1	scRNA	2560	777	Day0_1	Day0	0.429688
Day0_1_AGTGATCAGTGGACGT-1	scRNA	3190	1304	Day0_1	Day0	1.47335
Day0_1_AGTGATCCACAAAGCG-1	scRNA	1736	847	Day0_1	Day0	1.20968
Day0_1_AGTGATCCACCTGTCT-1	scRNA	1184	592	Day0_1	Day0	3.125
Day0_1_AGTGATCCACGGTCTG-1	scRNA	1629	752	Day0_1	Day0	2.02578
Day0_1_AGTGATCCATAACCCA-1	scRNA	674	488	Day0_1	Day0	0
Day0_1_AGTGATCGTTGCTTGA-1	scRNA	606	413	Day0_1	Day0	0.660066
Day0_1_AGTGATCTCCCAGGAC-1	scRNA	1358	708	Day0_1	Day0	2.28277
Day0_1_AGTGATCTCCTACACC-1	scRNA	1029	562	Day0_1	Day0	2.42954
Day0_1_AGTGATCTCGTTGTGA-1	scRNA	3501	922	Day0_1	Day0	0.457012
Day0_1_AGTGATCTCTTAAGGC-1	scRNA	2298	970	Day0_1	Day0	1.95822
Day0_1_AGTGCCGCAAACTGCT-1	scRNA	10492	2648	Day0_1	Day0	2.13496
Day0_1_AGTGCCGCACGCCAGT-1	scRNA	798	489	Day0_1	Day0	1.50376
Day0_1_AGTGCCGCATGACTTG-1	scRNA	3632	1479	Day0_1	Day0	1.26652
Day0_1_AGTGCCGGTAGGAGTC-1	scRNA	2433	1004	Day0_1	Day0	2.13728
Day0_1_AGTGCCGTCTGTAACG-1	scRNA	595	476	Day0_1	Day0	0.840336
Day0_1_AGTGTTGAGGTGCGAT-1	scRNA	779	464	Day0_1	Day0	0.898588
Day0_1_AGTGTTGAGGTGCTAG-1	scRNA	1256	743	Day0_1	Day0	1.19427
Day0_1_AGTGTTGCACTTGGGC-1	scRNA	887	598	Day0_1	Day0	1.01466
Day0_1_AGTGTTGGTCACTCGG-1	scRNA	2876	1218	Day0_1	Day0	2.19054
Day0_1_AGTGTTGGTCACTTAG-1	scRNA	787	489	Day0_1	Day0	0.381194
Day0_1_AGTGTTGGTCGAGTGA-1	scRNA	3233	897	Day0_1	Day0	1.17538
Day0_1_AGTGTTGGTTGTGTAC-1	scRNA	2908	837	Day0_1	Day0	0.618982
Day0_1_AGTTAGCAGAAGCGCT-1	scRNA	2924	959	Day0_1	Day0	0.547196
Day0_1_AGTTAGCCAACCGCTG-1	scRNA	809	607	Day0_1	Day0	1.97775
Day0_1_AGTTAGCCAATTGCCA-1	scRNA	1471	795	Day0_1	Day0	0.407886
Day0_1_AGTTAGCCAGCTGGTC-1	scRNA	1140	639	Day0_1	Day0	0.438596
Day0_1_AGTTAGCGTCGGCTAC-1	scRNA	5171	826	Day0_1	Day0	0.56082
Day0_1_AGTTAGCGTGACCGTC-1	scRNA	4330	1530	Day0_1	Day0	1.47806
Day0_1_AGTTAGCGTTCACCGG-1	scRNA	6289	1511	Day0_1	Day0	0.222611
Day0_1_AGTTAGCTCGCTTAAG-1	scRNA	517	408	Day0_1	Day0	4.44874
Day0_1_AGTTCCCAGAATACAC-1	scRNA	3110	1571	Day0_1	Day0	1.38264
Day0_1_AGTTCCCAGCGACTAG-1	scRNA	949	610	Day0_1	Day0	12.961
Day0_1_AGTTCCCAGTAGCCAG-1	scRNA	1864	775	Day0_1	Day0	3.11159
Day0_1_AGTTCCCCACAGCCTG-1	scRNA	3438	979	Day0_1	Day0	0.61082
Day0_1_AGTTCCCGTAGGCAGT-1	scRNA	1129	651	Day0_1	Day0	0.44287
Day0_1_AGTTCCCGTATCAAGA-1	scRNA	12209	2162	Day0_1	Day0	0.778115
Day0_1_AGTTCCCGTCGCTCGA-1	scRNA	3586	1193	Day0_1	Day0	0.892359
Day0_1_AGTTCCCGTTAACAGA-1	scRNA	575	421	Day0_1	Day0	2.26087
Day0_1_AGTTCCCGTTCCGCTT-1	scRNA	3574	956	Day0_1	Day0	0.447678
Day0_1_AGTTCCCTCTTCGTGC-1	scRNA	1995	855	Day0_1	Day0	0.902256
Day0_1_AGTTCGAAGCAGCACA-1	scRNA	667	470	Day0_1	Day0	1.04948
Day0_1_AGTTCGAAGGTGATAT-1	scRNA	1520	935	Day0_1	Day0	4.01316
Day0_1_AGTTCGACACCGGAAA-1	scRNA	4922	1154	Day0_1	Day0	0.792361
Day0_1_AGTTCGACATGACAGG-1	scRNA	1799	848	Day0_1	Day0	0.389105
Day0_1_AGTTCGAGTATCATGC-1	scRNA	940	588	Day0_1	Day0	0.319149
Day0_1_AGTTCGAGTGTGACCC-1	scRNA	1647	878	Day0_1	Day0	2.24651
Day0_1_AGTTCGATCACCCTGT-1	scRNA	8219	1726	Day0_1	Day0	3.0539
Day0_1_AGTTCGATCCAGCCTT-1	scRNA	1731	807	Day0_1	Day0	1.79087
Day0_1_AGTTCGATCCGCGGAT-1	scRNA	2126	1083	Day0_1	Day0	1.64628
Day0_1_AGTTCGATCGACTCCT-1	scRNA	3555	1103	Day0_1	Day0	0.4782
Day0_1_AGTTCGATCTGGCCAG-1	scRNA	1106	650	Day0_1	Day0	0.361664
Day0_1_ATACCGAAGGAGTACC-1	scRNA	7138	1799	Day0_1	Day0	3.02606
Day0_1_ATACCGAAGGATAATC-1	scRNA	4956	1232	Day0_1	Day0	0.766747
Day0_1_ATACCGAAGTATGGAT-1	scRNA	748	514	Day0_1	Day0	0.802139
Day0_1_ATACCGACAGTACTAC-1	scRNA	2173	1020	Day0_1	Day0	1.97883
Day0_1_ATACCGACATCCCACT-1	scRNA	1710	903	Day0_1	Day0	0.467836
Day0_1_ATACCGAGTCCAGCGT-1	scRNA	1990	888	Day0_1	Day0	0.703518
Day0_1_ATACCGAGTCCGGTGT-1	scRNA	1135	675	Day0_1	Day0	3.52423
Day0_1_ATACCGATCACCCTCA-1	scRNA	2222	868	Day0_1	Day0	0.315032
Day0_1_ATACCGATCCGGCAGT-1	scRNA	1348	805	Day0_1	Day0	1.78042
Day0_1_ATACCGATCGAGAGCA-1	scRNA	838	513	Day0_1	Day0	1.31265
Day0_1_ATACCGATCTCGAACA-1	scRNA	710	515	Day0_1	Day0	0.985915
Day0_1_ATACCGATCTGTCAGA-1	scRNA	741	527	Day0_1	Day0	0.539811
Day0_1_ATACCTTAGTTGCCTA-1	scRNA	8768	2342	Day0_1	Day0	1.1063
Day0_1_ATACCTTCAAGACAAT-1	scRNA	998	705	Day0_1	Day0	2.30461
Day0_1_ATACCTTCACAAGCTT-1	scRNA	1436	749	Day0_1	Day0	0.626741
Day0_1_ATACCTTCACAGCTGC-1	scRNA	2170	1033	Day0_1	Day0	1.10599
Day0_1_ATACCTTCAGCCCACA-1	scRNA	3892	1625	Day0_1	Day0	1.56732
Day0_1_ATACCTTCAGCGGATA-1	scRNA	1175	730	Day0_1	Day0	0.425532
Day0_1_ATACCTTCATCGTGCG-1	scRNA	1995	865	Day0_1	Day0	1.25313
Day0_1_ATACCTTGTCCAGTTA-1	scRNA	1415	701	Day0_1	Day0	9.11661
Day0_1_ATACCTTGTCGCACAC-1	scRNA	1927	839	Day0_1	Day0	0.467047
Day0_1_ATACCTTGTTAACCTG-1	scRNA	3086	1007	Day0_1	Day0	0.226831
Day0_1_ATACCTTGTTGCATTG-1	scRNA	580	462	Day0_1	Day0	2.58621
Day0_1_ATACCTTTCTCCCATG-1	scRNA	941	624	Day0_1	Day0	2.01913
Day0_1_ATACTTCAGGCCTAGA-1	scRNA	1830	956	Day0_1	Day0	1.31148
Day0_1_ATACTTCAGGTGATAT-1	scRNA	1370	725	Day0_1	Day0	0.948905
Day0_1_ATACTTCAGTATGACA-1	scRNA	5181	1153	Day0_1	Day0	0.44393
Day0_1_ATACTTCCAATTTCCT-1	scRNA	1622	783	Day0_1	Day0	0.431566
Day0_1_ATACTTCCAGCTACTA-1	scRNA	1013	656	Day0_1	Day0	0.5923
Day0_1_ATACTTCCATGGCCAC-1	scRNA	710	568	Day0_1	Day0	2.67606
Day0_1_ATACTTCGTAGAGCTG-1	scRNA	2558	730	Day0_1	Day0	1.48554
Day0_1_ATACTTCGTGCCTAAT-1	scRNA	5855	1746	Day0_1	Day0	0.785653
Day0_1_ATAGACCAGACTCTAC-1	scRNA	1886	878	Day0_1	Day0	0.848356
Day0_1_ATAGACCAGCTACAAA-1	scRNA	1603	640	Day0_1	Day0	2.80724
Day0_1_ATAGACCAGGTGGTTG-1	scRNA	2267	1059	Day0_1	Day0	0.926334
Day0_1_ATAGACCAGTAACGAT-1	scRNA	702	473	Day0_1	Day0	1.1396
Day0_1_ATAGACCAGTCATCGT-1	scRNA	1696	839	Day0_1	Day0	0.294811
Day0_1_ATAGACCAGTCTACCA-1	scRNA	1769	871	Day0_1	Day0	1.01752
Day0_1_ATAGACCAGTCTGCAT-1	scRNA	1126	680	Day0_1	Day0	1.68739
Day0_1_ATAGACCGTGTATTGC-1	scRNA	2179	1045	Day0_1	Day0	0.734282
Day0_1_ATAGACCGTTAAGAAC-1	scRNA	1974	818	Day0_1	Day0	1.41844
Day0_1_ATAGACCTCAGCGTCG-1	scRNA	940	588	Day0_1	Day0	3.61702
Day0_1_ATAGACCTCCCAATAG-1	scRNA	2037	890	Day0_1	Day0	0.245459
Day0_1_ATAGACCTCCGACGGT-1	scRNA	534	405	Day0_1	Day0	1.1236
Day0_1_ATAGAGAAGTTCCAGT-1	scRNA	780	508	Day0_1	Day0	1.15385
Day0_1_ATAGAGAAGTTGTACC-1	scRNA	1315	671	Day0_1	Day0	1.44487
Day0_1_ATAGAGACAACGATTC-1	scRNA	1200	773	Day0_1	Day0	2.16667
Day0_1_ATAGAGACACAACGCC-1	scRNA	919	585	Day0_1	Day0	0.54407
Day0_1_ATAGAGACAGACCATT-1	scRNA	3000	1061	Day0_1	Day0	0.833333
Day0_1_ATAGAGACATCGAAGG-1	scRNA	3212	1102	Day0_1	Day0	2.80199
Day0_1_ATAGAGATCGGCCTTT-1	scRNA	2962	1150	Day0_1	Day0	1.51924
Day0_1_ATAGAGATCTCCTACG-1	scRNA	2365	1052	Day0_1	Day0	1.22622
Day0_1_ATAGAGATCTCCTGTG-1	scRNA	2528	1132	Day0_1	Day0	1.22627
Day0_1_ATAGGCTAGAATTGCA-1	scRNA	5653	1797	Day0_1	Day0	0.707589
Day0_1_ATAGGCTAGATAGTGT-1	scRNA	1664	734	Day0_1	Day0	2.52404
Day0_1_ATAGGCTAGCTCGACC-1	scRNA	1446	947	Day0_1	Day0	1.65975
Day0_1_ATAGGCTGTACAAGTA-1	scRNA	1433	729	Day0_1	Day0	1.46546
Day0_1_ATAGGCTTCATCGTAG-1	scRNA	818	562	Day0_1	Day0	0.855746
Day0_1_ATAGGCTTCTCTCCGA-1	scRNA	1047	658	Day0_1	Day0	0.286533
Day0_1_ATAGGCTTCTTCCGTG-1	scRNA	7149	1748	Day0_1	Day0	0.727374
Day0_1_ATATCCTAGGACAACC-1	scRNA	504	410	Day0_1	Day0	0.793651
Day0_1_ATATCCTCACTTGGCG-1	scRNA	816	573	Day0_1	Day0	0.367647
Day0_1_ATATCCTCAGACAAAT-1	scRNA	959	594	Day0_1	Day0	0.625652
Day0_1_ATATCCTGTGAATAAC-1	scRNA	1270	794	Day0_1	Day0	1.9685
Day0_1_ATATCCTTCACAACCA-1	scRNA	4233	1833	Day0_1	Day0	0.992204
Day0_1_ATATCCTTCAGTGTCA-1	scRNA	1253	615	Day0_1	Day0	5.10774
Day0_1_ATATCCTTCCATTTAC-1	scRNA	962	572	Day0_1	Day0	1.97505
Day0_1_ATATCCTTCGCGTGAC-1	scRNA	2723	1274	Day0_1	Day0	2.31362
Day0_1_ATATCCTTCGTGACTA-1	scRNA	2631	939	Day0_1	Day0	1.33029
Day0_1_ATCACAGAGACATAAC-1	scRNA	714	470	Day0_1	Day0	1.54062
Day0_1_ATCACAGAGACATCCT-1	scRNA	4933	1076	Day0_1	Day0	1.09467
Day0_1_ATCACAGGTACGTACT-1	scRNA	1277	738	Day0_1	Day0	1.95771
Day0_1_ATCACAGTCGCTTGAA-1	scRNA	3589	1248	Day0_1	Day0	2.28476
Day0_1_ATCACAGTCTAAACGC-1	scRNA	1826	828	Day0_1	Day0	1.42388
Day0_1_ATCACGAAGTCTTCCC-1	scRNA	28864	594	Day0_1	Day0	0.0242517
Day0_1_ATCACGAAGTGATAAC-1	scRNA	786	539	Day0_1	Day0	0.890585
Day0_1_ATCACGACAGGACAGT-1	scRNA	1096	670	Day0_1	Day0	2.18978
Day0_1_ATCACGACATAGATCC-1	scRNA	2736	755	Day0_1	Day0	0.657895
Day0_1_ATCACGACATTATGCG-1	scRNA	3934	1162	Day0_1	Day0	0.686324
Day0_1_ATCACGATCCATATGG-1	scRNA	2783	1333	Day0_1	Day0	1.65289
Day0_1_ATCACGATCCGCACTT-1	scRNA	3221	1037	Day0_1	Day0	0.372555
Day0_1_ATCACGATCGGTTAGT-1	scRNA	4989	1424	Day0_1	Day0	1.08238
Day0_1_ATCACTTGTACAAGCG-1	scRNA	808	531	Day0_1	Day0	1.11386
Day0_1_ATCACTTTCCTCATAT-1	scRNA	1896	1066	Day0_1	Day0	1.05485
Day0_1_ATCACTTTCGAACCAT-1	scRNA	4085	1026	Day0_1	Day0	0.146879
Day0_1_ATCAGGTAGCCTTGAT-1	scRNA	1622	802	Day0_1	Day0	0.678175
Day0_1_ATCAGGTAGGCTGAAC-1	scRNA	3783	867	Day0_1	Day0	0.475813
Day0_1_ATCAGGTAGTTGGCTT-1	scRNA	1363	792	Day0_1	Day0	0.733676
Day0_1_ATCAGGTGTAGCACAG-1	scRNA	6992	1443	Day0_1	Day0	0.343249
Day0_1_ATCAGGTTCACACCGG-1	scRNA	2992	987	Day0_1	Day0	0.334225
Day0_1_ATCAGGTTCCACCTCA-1	scRNA	2299	1018	Day0_1	Day0	0.565463
Day0_1_ATCAGGTTCCGTACGG-1	scRNA	996	618	Day0_1	Day0	1.40562
Day0_1_ATCAGGTTCCTATTTG-1	scRNA	3327	932	Day0_1	Day0	0.691313
Day0_1_ATCAGGTTCGAATCCA-1	scRNA	1107	541	Day0_1	Day0	18.6992
Day0_1_ATCATTCAGTAAAGCT-1	scRNA	928	565	Day0_1	Day0	1.2931
Day0_1_ATCATTCAGTCATCCA-1	scRNA	786	547	Day0_1	Day0	2.79898
Day0_1_ATCATTCCAGGACATG-1	scRNA	5908	1407	Day0_1	Day0	0.35545
Day0_1_ATCATTCCAGGACGAT-1	scRNA	1252	809	Day0_1	Day0	0.638978
Day0_1_ATCATTCCATTCAGCA-1	scRNA	850	585	Day0_1	Day0	0.823529
Day0_1_ATCATTCGTCTGCCTT-1	scRNA	3431	887	Day0_1	Day0	0.378898
Day0_1_ATCATTCGTGACGCCT-1	scRNA	4237	1418	Day0_1	Day0	1.20368
Day0_1_ATCATTCGTTAGGACG-1	scRNA	2815	1231	Day0_1	Day0	1.06572
Day0_1_ATCATTCTCGCTCTAC-1	scRNA	5558	1414	Day0_1	Day0	0.467794
Day0_1_ATCATTCTCTGACGCG-1	scRNA	522	419	Day0_1	Day0	0.383142
Day0_1_ATCCACCAGATTCGAA-1	scRNA	949	627	Day0_1	Day0	0.632244
Day0_1_ATCCACCAGCAAATCA-1	scRNA	662	536	Day0_1	Day0	0.453172
Day0_1_ATCCACCAGGAAACGA-1	scRNA	10035	2186	Day0_1	Day0	0.418535
Day0_1_ATCCACCCACCATTCC-1	scRNA	1606	975	Day0_1	Day0	1.99253
Day0_1_ATCCACCGTCAGCTTA-1	scRNA	6668	1473	Day0_1	Day0	0.839832
Day0_1_ATCCACCGTGAGCTCC-1	scRNA	1510	862	Day0_1	Day0	2.78146
Day0_1_ATCCACCTCATCCTAT-1	scRNA	1326	803	Day0_1	Day0	1.65913
Day0_1_ATCCACCTCATTTCCA-1	scRNA	4282	1626	Day0_1	Day0	0.747314
Day0_1_ATCCACCTCCCGAGAC-1	scRNA	1294	820	Day0_1	Day0	1.23648
Day0_1_ATCCACCTCGATGCAT-1	scRNA	2422	1133	Day0_1	Day0	1.11478
Day0_1_ATCCACCTCTTCCCGA-1	scRNA	3114	1393	Day0_1	Day0	1.38086
Day0_1_ATCCATTAGGTACATA-1	scRNA	1017	641	Day0_1	Day0	0.491642
Day0_1_ATCCATTAGTCGAAGC-1	scRNA	747	482	Day0_1	Day0	0.669344
Day0_1_ATCCATTCAAAGGCAC-1	scRNA	2108	992	Day0_1	Day0	1.85009
Day0_1_ATCCATTCACAACGCC-1	scRNA	645	473	Day0_1	Day0	5.42636
Day0_1_ATCCATTCAGCACACC-1	scRNA	3231	1209	Day0_1	Day0	0.866605
Day0_1_ATCCATTGTTGGTACT-1	scRNA	1417	689	Day0_1	Day0	1.62315
Day0_1_ATCCATTGTTTACGAC-1	scRNA	839	593	Day0_1	Day0	3.57569
Day0_1_ATCCATTGTTTGATCG-1	scRNA	3492	747	Day0_1	Day0	0.343643
Day0_1_ATCCATTTCACCTGTC-1	scRNA	1290	808	Day0_1	Day0	0.387597
Day0_1_ATCCATTTCCACGTAA-1	scRNA	554	448	Day0_1	Day0	1.62455
Day0_1_ATCCATTTCTAGACCA-1	scRNA	2109	1000	Day0_1	Day0	0.806069
Day0_1_ATCCCTGAGCGATGAC-1	scRNA	1619	821	Day0_1	Day0	2.34713
Day0_1_ATCCCTGAGCTAGAGC-1	scRNA	21333	3388	Day0_1	Day0	0.759387
Day0_1_ATCCCTGAGGTAAGTT-1	scRNA	954	639	Day0_1	Day0	0.733753
Day0_1_ATCCCTGCAAGATGTA-1	scRNA	2096	928	Day0_1	Day0	1.47901
Day0_1_ATCCCTGCATGTTCGA-1	scRNA	1688	787	Day0_1	Day0	0.533175
Day0_1_ATCCCTGGTAATCAAG-1	scRNA	1439	836	Day0_1	Day0	1.66782
Day0_1_ATCCCTGGTAGGACCA-1	scRNA	1207	611	Day0_1	Day0	3.314
Day0_1_ATCCCTGGTCTTTATC-1	scRNA	931	634	Day0_1	Day0	3.65199
Day0_1_ATCCCTGTCAGTCAGT-1	scRNA	2168	1057	Day0_1	Day0	1.84502
Day0_1_ATCCCTGTCTTCCCAG-1	scRNA	665	505	Day0_1	Day0	5.26316
Day0_1_ATCCGTCAGACCAGCA-1	scRNA	1363	737	Day0_1	Day0	1.61409
Day0_1_ATCCGTCAGTTGAAAC-1	scRNA	881	555	Day0_1	Day0	1.13507
Day0_1_ATCCGTCCACAACGAG-1	scRNA	684	484	Day0_1	Day0	2.33918
Day0_1_ATCCGTCTCACGTCCT-1	scRNA	3066	983	Day0_1	Day0	1.20678
Day0_1_ATCCGTCTCAGACATC-1	scRNA	2806	1144	Day0_1	Day0	1.60371
Day0_1_ATCCGTCTCAGCTGTA-1	scRNA	5061	1773	Day0_1	Day0	0.987947
Day0_1_ATCCGTCTCCTGTAAG-1	scRNA	2862	1176	Day0_1	Day0	1.60727
Day0_1_ATCCGTCTCGAGTACT-1	scRNA	5199	1351	Day0_1	Day0	0.923254
Day0_1_ATCCGTCTCTACACTT-1	scRNA	2211	1287	Day0_1	Day0	1.89959
Day0_1_ATCCGTCTCTAGATCG-1	scRNA	2698	588	Day0_1	Day0	0.259451
Day0_1_ATCCTATAGAGGTCGT-1	scRNA	651	457	Day0_1	Day0	1.38249
Day0_1_ATCCTATAGGATTCAA-1	scRNA	2317	1141	Day0_1	Day0	4.22961
Day0_1_ATCCTATTCACAAGAA-1	scRNA	2024	939	Day0_1	Day0	1.58103
Day0_1_ATCCTATTCTTAAGGC-1	scRNA	2890	1589	Day0_1	Day0	2.11073
Day0_1_ATCGATGCAAAGGTTA-1	scRNA	1913	882	Day0_1	Day0	4.91375
Day0_1_ATCGATGCAATAACGA-1	scRNA	2089	861	Day0_1	Day0	0.765917
Day0_1_ATCGATGCACTACTTT-1	scRNA	3747	1418	Day0_1	Day0	0.587136
Day0_1_ATCGATGCAGTCGGTC-1	scRNA	1077	667	Day0_1	Day0	3.15692
Day0_1_ATCGATGCATGGACAG-1	scRNA	3953	1228	Day0_1	Day0	0.935998
Day0_1_ATCGATGCATGTGCTA-1	scRNA	2137	871	Day0_1	Day0	1.16986
Day0_1_ATCGATGCATTCTCTA-1	scRNA	1736	987	Day0_1	Day0	0.806452
Day0_1_ATCGATGGTGGGACAT-1	scRNA	666	444	Day0_1	Day0	1.8018
Day0_1_ATCGATGGTGGTTTGT-1	scRNA	2825	694	Day0_1	Day0	0.318584
Day0_1_ATCGATGGTTCCATTT-1	scRNA	884	611	Day0_1	Day0	0.452489
Day0_1_ATCGATGTCAAGGACG-1	scRNA	1040	644	Day0_1	Day0	0.0961538
Day0_1_ATCGATGTCTGAGAGG-1	scRNA	2299	925	Day0_1	Day0	1.04393
Day0_1_ATCGATGTCTGCTGAA-1	scRNA	1279	819	Day0_1	Day0	2.73651
Day0_1_ATCGCCTAGCACGATG-1	scRNA	623	407	Day0_1	Day0	3.21027
Day0_1_ATCGCCTAGGTGAGAA-1	scRNA	1706	797	Day0_1	Day0	1.0551
Day0_1_ATCGCCTCAAATGATG-1	scRNA	2717	1041	Day0_1	Day0	0.920132
Day0_1_ATCGCCTCACCAGTAT-1	scRNA	568	441	Day0_1	Day0	6.33803
Day0_1_ATCGCCTCAGGCCTGT-1	scRNA	1830	853	Day0_1	Day0	1.20219
Day0_1_ATCGCCTCATCACGGC-1	scRNA	34262	3847	Day0_1	Day0	1.48561
Day0_1_ATCGCCTCATCTGGGC-1	scRNA	1033	639	Day0_1	Day0	1.45208
Day0_1_ATCGCCTGTTGTCCCT-1	scRNA	2872	1160	Day0_1	Day0	4.17827
Day0_1_ATCGCCTTCGACACCG-1	scRNA	2102	1003	Day0_1	Day0	0.666032
Day0_1_ATCGGATAGCCATATC-1	scRNA	7297	1173	Day0_1	Day0	0.575579
Day0_1_ATCGGATAGTTGTCGT-1	scRNA	565	426	Day0_1	Day0	0.353982
Day0_1_ATCGGATCAGAATGTA-1	scRNA	1720	810	Day0_1	Day0	1.27907
Day0_1_ATCGGATCAGCTGTCG-1	scRNA	2662	860	Day0_1	Day0	1.2021
Day0_1_ATCGGATCAGTGTACT-1	scRNA	1026	653	Day0_1	Day0	1.07212
Day0_1_ATCGGATGTTCCGTTC-1	scRNA	5930	1002	Day0_1	Day0	0.438449
Day0_1_ATCGGATTCGGAGCAA-1	scRNA	4308	866	Day0_1	Day0	0.905292
Day0_1_ATCGGATTCGTTGCCT-1	scRNA	1599	821	Day0_1	Day0	2.00125
Day0_1_ATCGGATTCTGTCGCT-1	scRNA	1692	800	Day0_1	Day0	1.24113
Day0_1_ATCGGCGAGTCTCCTC-1	scRNA	1546	728	Day0_1	Day0	0.582147
Day0_1_ATCGTAGAGCATAGGC-1	scRNA	1247	655	Day0_1	Day0	4.33039
Day0_1_ATCGTAGAGGTCCTGC-1	scRNA	2509	1195	Day0_1	Day0	3.54723
Day0_1_ATCGTAGCAAACACCT-1	scRNA	2942	1479	Day0_1	Day0	2.03943
Day0_1_ATCGTAGCAAGCGCAA-1	scRNA	753	537	Day0_1	Day0	1.06242
Day0_1_ATCGTAGGTACGGGAT-1	scRNA	3728	850	Day0_1	Day0	1.55579
Day0_1_ATCGTAGGTGATGTAA-1	scRNA	2866	947	Day0_1	Day0	1.15143
Day0_1_ATCGTAGTCACCCTGT-1	scRNA	2136	980	Day0_1	Day0	2.15356
Day0_1_ATCGTAGTCATGCATG-1	scRNA	2519	1228	Day0_1	Day0	2.3819
Day0_1_ATCGTAGTCCACAAGT-1	scRNA	837	571	Day0_1	Day0	0.597372
Day0_1_ATCGTCCAGATTTGCC-1	scRNA	2842	1316	Day0_1	Day0	1.16115
Day0_1_ATCGTCCAGCCGAACA-1	scRNA	1089	579	Day0_1	Day0	12.1212
Day0_1_ATCGTCCAGCCGGAAT-1	scRNA	3248	954	Day0_1	Day0	0.153941
Day0_1_ATCGTCCAGGCGCTCT-1	scRNA	2662	679	Day0_1	Day0	0.713749
Day0_1_ATCGTCCAGTTAACAG-1	scRNA	1069	697	Day0_1	Day0	4.30309
Day0_1_ATCGTCCCAAGTATAG-1	scRNA	10058	1972	Day0_1	Day0	0.656194
Day0_1_ATCGTCCGTACAGTCT-1	scRNA	5320	1407	Day0_1	Day0	0.582707
Day0_1_ATCGTCCGTACCGCGT-1	scRNA	1218	643	Day0_1	Day0	1.80624
Day0_1_ATCGTCCGTATGGAAT-1	scRNA	2757	1070	Day0_1	Day0	2.50272
Day0_1_ATCGTCCGTCCTGGTG-1	scRNA	4979	2114	Day0_1	Day0	10.3033
Day0_1_ATCGTCCTCAAGTTGC-1	scRNA	2754	991	Day0_1	Day0	0.944081
Day0_1_ATCGTGAAGACATAAC-1	scRNA	8422	1279	Day0_1	Day0	0.439326
Day0_1_ATCGTGAAGTACTGTC-1	scRNA	1673	764	Day0_1	Day0	2.33114
Day0_1_ATCGTGAGTAGGTGCA-1	scRNA	943	561	Day0_1	Day0	0.742312
Day0_1_ATCGTGAGTCAGGCAA-1	scRNA	694	469	Day0_1	Day0	3.7464
Day0_1_ATCGTGATCTTGGCTC-1	scRNA	6271	1034	Day0_1	Day0	0.430553
Day0_1_ATCTCTACAACCCGCA-1	scRNA	2432	956	Day0_1	Day0	0.616776
Day0_1_ATCTCTACAACCGCCA-1	scRNA	4709	1251	Day0_1	Day0	0.254831
Day0_1_ATCTCTACACAGGATG-1	scRNA	2022	879	Day0_1	Day0	0.593472
Day0_1_ATCTCTACATTAAGCC-1	scRNA	3141	1248	Day0_1	Day0	0.732251
Day0_1_ATCTCTAGTGCCTTTC-1	scRNA	1385	826	Day0_1	Day0	2.59928
Day0_1_ATCTCTAGTTACCGTA-1	scRNA	2021	1021	Day0_1	Day0	1.03909
Day0_1_ATCTTCAAGGATGTTA-1	scRNA	716	524	Day0_1	Day0	3.21229
Day0_1_ATCTTCAAGTTCCGTA-1	scRNA	2546	1208	Day0_1	Day0	4.08484
Day0_1_ATCTTCACATGTTACG-1	scRNA	3024	1265	Day0_1	Day0	3.40608
Day0_1_ATCTTCACATTCTTCA-1	scRNA	1061	641	Day0_1	Day0	0.754006
Day0_1_ATCTTCAGTCTTGAAC-1	scRNA	584	478	Day0_1	Day0	0.684932
Day0_1_ATCTTCATCACCCTGT-1	scRNA	3525	1197	Day0_1	Day0	0.255319
Day0_1_ATCTTCATCATAAGGA-1	scRNA	846	550	Day0_1	Day0	2.83688
Day0_1_ATCTTCATCCGATTAG-1	scRNA	774	500	Day0_1	Day0	1.93798
Day0_1_ATCTTCATCCTTCACG-1	scRNA	2408	1092	Day0_1	Day0	1.28738
Day0_1_ATCTTCATCGACCCAG-1	scRNA	4920	1338	Day0_1	Day0	1.64634
Day0_1_ATGAAAGAGACTACGG-1	scRNA	1081	702	Day0_1	Day0	3.42276
Day0_1_ATGAAAGAGACTCATC-1	scRNA	3141	1348	Day0_1	Day0	3.37472
Day0_1_ATGAAAGAGTGGAATT-1	scRNA	788	468	Day0_1	Day0	0.761421
Day0_1_ATGAAAGGTAGCTTAC-1	scRNA	2287	973	Day0_1	Day0	1.61784
Day0_1_ATGAAAGGTGAGCCAA-1	scRNA	1557	827	Day0_1	Day0	1.99101
Day0_1_ATGAAAGTCACCTCTG-1	scRNA	5623	1255	Day0_1	Day0	1.15597
Day0_1_ATGAAAGTCGAGGCAA-1	scRNA	1078	572	Day0_1	Day0	1.48423
Day0_1_ATGAAAGTCGTAGGGA-1	scRNA	3626	912	Day0_1	Day0	0.772201
Day0_1_ATGACCACACGGGCTT-1	scRNA	1144	667	Day0_1	Day0	7.16783
Day0_1_ATGACCAGTACCCGCA-1	scRNA	1706	880	Day0_1	Day0	0.117233
Day0_1_ATGACCATCATTCACT-1	scRNA	1024	596	Day0_1	Day0	0.683594
Day0_1_ATGACCATCCTTTAGT-1	scRNA	3466	1260	Day0_1	Day0	0.692441
Day0_1_ATGACCATCGGCTGTG-1	scRNA	1808	916	Day0_1	Day0	0.774336
Day0_1_ATGACCATCTTCCAGC-1	scRNA	1605	816	Day0_1	Day0	0.747664
Day0_1_ATGAGGGAGACAACAT-1	scRNA	785	478	Day0_1	Day0	7.64331
Day0_1_ATGAGGGAGCTAGAAT-1	scRNA	2081	912	Day0_1	Day0	1.97021
Day0_1_ATGAGGGAGGTAAGAG-1	scRNA	1002	621	Day0_1	Day0	2.99401
Day0_1_ATGAGGGCATTGTGCA-1	scRNA	1737	806	Day0_1	Day0	0.921128
Day0_1_ATGAGGGGTCAATCTG-1	scRNA	1911	890	Day0_1	Day0	2.72109
Day0_1_ATGAGGGGTGGTTTGT-1	scRNA	1412	661	Day0_1	Day0	1.91218
Day0_1_ATGAGTCAGCGCACAA-1	scRNA	2044	928	Day0_1	Day0	1.12524
Day0_1_ATGAGTCAGCTGTCCG-1	scRNA	642	420	Day0_1	Day0	2.18069
Day0_1_ATGAGTCAGTGGAATT-1	scRNA	1736	794	Day0_1	Day0	2.18894
Day0_1_ATGAGTCCAGCGAGTA-1	scRNA	1048	644	Day0_1	Day0	4.29389
Day0_1_ATGAGTCGTCGTAATC-1	scRNA	1489	725	Day0_1	Day0	0.671592
Day0_1_ATGAGTCGTTATAGCC-1	scRNA	1445	919	Day0_1	Day0	0.553633
Day0_1_ATGAGTCTCGTAACAC-1	scRNA	730	479	Day0_1	Day0	0.821918
Day0_1_ATGAGTCTCTGGTGGC-1	scRNA	7190	1942	Day0_1	Day0	1.83588
Day0_1_ATGATCGAGCTATCCA-1	scRNA	612	459	Day0_1	Day0	0
Day0_1_ATGATCGAGTACAACA-1	scRNA	4002	1305	Day0_1	Day0	0.624688
Day0_1_ATGATCGAGTGCACTT-1	scRNA	2335	1220	Day0_1	Day0	1.2848
Day0_1_ATGATCGCAAGAGTAT-1	scRNA	2050	877	Day0_1	Day0	1.46341
Day0_1_ATGATCGCACAGAGAC-1	scRNA	549	402	Day0_1	Day0	5.46448
Day0_1_ATGATCGGTAGTGCGA-1	scRNA	771	477	Day0_1	Day0	1.03761
Day0_1_ATGATCGGTGTTAACC-1	scRNA	1388	812	Day0_1	Day0	1.36888
Day0_1_ATGATCGTCGCTCTCA-1	scRNA	1086	563	Day0_1	Day0	0.460405
Day0_1_ATGATCGTCGGATAAA-1	scRNA	2235	935	Day0_1	Day0	3.04251
Day0_1_ATGATCGTCTTCGGTC-1	scRNA	1038	633	Day0_1	Day0	0.481696
Day0_1_ATGCATGAGACTAGAT-1	scRNA	1615	853	Day0_1	Day0	1.85759
Day0_1_ATGCATGAGCTCATAC-1	scRNA	1856	882	Day0_1	Day0	0.915948
Day0_1_ATGCATGCAAATGGTA-1	scRNA	1096	587	Day0_1	Day0	2.28102
Day0_1_ATGCATGCACGGCACT-1	scRNA	552	451	Day0_1	Day0	1.26812
Day0_1_ATGCATGGTAGGCTCC-1	scRNA	2630	1060	Day0_1	Day0	0.646388
Day0_1_ATGCATGGTAGTTAGA-1	scRNA	842	530	Day0_1	Day0	2.61283
Day0_1_ATGCATGGTCGTACTA-1	scRNA	2538	846	Day0_1	Day0	0.472813
Day0_1_ATGCATGGTGATGAAT-1	scRNA	1582	878	Day0_1	Day0	3.4134
Day0_1_ATGCATGGTGCAATAA-1	scRNA	2799	1038	Day0_1	Day0	0.643087
Day0_1_ATGCATGGTTCATCTT-1	scRNA	1697	921	Day0_1	Day0	1.0607
Day0_1_ATGCATGTCAGATGCT-1	scRNA	2816	948	Day0_1	Day0	1.13636
Day0_1_ATGCATGTCCCATGGG-1	scRNA	638	478	Day0_1	Day0	1.09718
Day0_1_ATGCATGTCTTTGATC-1	scRNA	1530	721	Day0_1	Day0	1.89542
Day0_1_ATGCCTCAGCGTGTTT-1	scRNA	1032	630	Day0_1	Day0	0.775194
Day0_1_ATGCCTCAGGAGTACC-1	scRNA	795	492	Day0_1	Day0	0.628931
Day0_1_ATGCCTCAGGTACATA-1	scRNA	2026	831	Day0_1	Day0	1.82626
Day0_1_ATGCCTCAGTTTAGGA-1	scRNA	1535	718	Day0_1	Day0	0.19544
Day0_1_ATGCCTCCATGCAGGA-1	scRNA	1676	813	Day0_1	Day0	0.656325
Day0_1_ATGCCTCGTGTCTTAG-1	scRNA	974	601	Day0_1	Day0	4.41478
Day0_1_ATGCGATAGTCTCGTA-1	scRNA	4547	1411	Day0_1	Day0	1.01166
Day0_1_ATGCGATAGTTCGCAT-1	scRNA	629	438	Day0_1	Day0	3.17965
Day0_1_ATGCGATCAAGCGGAT-1	scRNA	1699	948	Day0_1	Day0	2.11889
Day0_1_ATGCGATCACCTCGTT-1	scRNA	533	424	Day0_1	Day0	6.37899
Day0_1_ATGCGATGTACCTATG-1	scRNA	4217	1474	Day0_1	Day0	1.35167
Day0_1_ATGCGATGTCCGTTTC-1	scRNA	621	418	Day0_1	Day0	0.483092
Day0_1_ATGCGATTCAAGATAG-1	scRNA	1368	798	Day0_1	Day0	2.19298
Day0_1_ATGCGATTCACTACGA-1	scRNA	3607	935	Day0_1	Day0	0.970335
Day0_1_ATGCGATTCGACGCTG-1	scRNA	3333	1424	Day0_1	Day0	2.43024
Day0_1_ATGCGATTCTCGCCTA-1	scRNA	1826	809	Day0_1	Day0	0.547645
Day0_1_ATGGAGGAGCAGGCAT-1	scRNA	4831	1141	Day0_1	Day0	0.786587
Day0_1_ATGGAGGAGTCGGGAT-1	scRNA	603	436	Day0_1	Day0	2.98507
Day0_1_ATGGAGGCACTGTCCT-1	scRNA	3397	1020	Day0_1	Day0	0.853694
Day0_1_ATGGAGGCAGCCTTCT-1	scRNA	881	533	Day0_1	Day0	3.51873
Day0_1_ATGGAGGCATGCAGCC-1	scRNA	5885	1744	Day0_1	Day0	1.41037
Day0_1_ATGGAGGGTATTAAGG-1	scRNA	743	491	Day0_1	Day0	0.672948
Day0_1_ATGGAGGGTCATCCGG-1	scRNA	869	588	Day0_1	Day0	2.18642
Day0_1_ATGGAGGGTTCATCTT-1	scRNA	560	412	Day0_1	Day0	2.32143
Day0_1_ATGGAGGTCCGACGGT-1	scRNA	2081	858	Day0_1	Day0	1.15329
Day0_1_ATGGATCAGACACACG-1	scRNA	976	670	Day0_1	Day0	3.17623
Day0_1_ATGGATCAGGCCCGTT-1	scRNA	1021	633	Day0_1	Day0	3.03624
Day0_1_ATGGATCAGTAAAGCT-1	scRNA	2750	1289	Day0_1	Day0	1.38182
Day0_1_ATGGATCAGTGCTAGG-1	scRNA	1254	747	Day0_1	Day0	3.82775
Day0_1_ATGGATCAGTTCGCAT-1	scRNA	1687	870	Day0_1	Day0	1.95614
Day0_1_ATGGATCCAACTGCTA-1	scRNA	852	633	Day0_1	Day0	1.64319
Day0_1_ATGGATCCACTGCTTC-1	scRNA	1967	1062	Day0_1	Day0	0.610066
Day0_1_ATGGATCCAGTCGGTC-1	scRNA	2013	862	Day0_1	Day0	1.83805
Day0_1_ATGGATCGTTCTCCAC-1	scRNA	2262	977	Day0_1	Day0	0.574713
Day0_1_ATGGATCTCCTCTCGA-1	scRNA	839	581	Day0_1	Day0	0.953516
Day0_1_ATGGGAGCATCTCGTC-1	scRNA	2000	1029	Day0_1	Day0	1.4
Day0_1_ATGGGAGTCACCTTAT-1	scRNA	3359	1623	Day0_1	Day0	0.833581
Day0_1_ATGGGAGTCCTAGCGG-1	scRNA	3516	1441	Day0_1	Day0	0.824801
Day0_1_ATGGGTTAGTCGGCCT-1	scRNA	1393	771	Day0_1	Day0	2.08184
Day0_1_ATGGGTTAGTTCCTGA-1	scRNA	4720	1363	Day0_1	Day0	2.28814
Day0_1_ATGGGTTCACGAAGAC-1	scRNA	1243	817	Day0_1	Day0	3.37892
Day0_1_ATGGGTTCATCTCAAG-1	scRNA	2245	933	Day0_1	Day0	1.20267
Day0_1_ATGGGTTTCCAAATGC-1	scRNA	3002	1222	Day0_1	Day0	1.73218
Day0_1_ATGGGTTTCCGCGGAT-1	scRNA	593	446	Day0_1	Day0	0.505902
Day0_1_ATGGGTTTCCTCCACA-1	scRNA	1062	717	Day0_1	Day0	0.47081
Day0_1_ATGGTTGAGCAGTAAT-1	scRNA	1650	948	Day0_1	Day0	5.21212
Day0_1_ATGGTTGAGTTTCGAC-1	scRNA	827	518	Day0_1	Day0	1.69287
Day0_1_ATGGTTGGTAGCTTGT-1	scRNA	4684	1434	Day0_1	Day0	0.512383
Day0_1_ATGGTTGGTGTTGACT-1	scRNA	946	525	Day0_1	Day0	1.90275
Day0_1_ATGGTTGGTTCGTACA-1	scRNA	780	526	Day0_1	Day0	0.512821
Day0_1_ATGGTTGTCCGCCTAT-1	scRNA	13736	3286	Day0_1	Day0	2.9339
Day0_1_ATGGTTGTCTCCTACG-1	scRNA	2073	982	Day0_1	Day0	1.1095
Day0_1_ATGGTTGTCTCTGAGA-1	scRNA	2791	880	Day0_1	Day0	1.03905
Day0_1_ATGTCCCAGATTCGAA-1	scRNA	1830	815	Day0_1	Day0	1.80328
Day0_1_ATGTCCCAGGCATCGA-1	scRNA	2561	948	Day0_1	Day0	1.09332
Day0_1_ATGTCCCAGGCATGCA-1	scRNA	1017	572	Day0_1	Day0	0.589971
Day0_1_ATGTCCCCAGAGGTAC-1	scRNA	1444	705	Day0_1	Day0	0.969529
Day0_1_ATGTCCCCATTCTCCG-1	scRNA	1388	683	Day0_1	Day0	1.44092
Day0_1_ATGTCCCGTCCTGTCT-1	scRNA	1148	692	Day0_1	Day0	1.91638
Day0_1_ATGTCCCGTGTGTCGC-1	scRNA	1735	890	Day0_1	Day0	1.90202
Day0_1_ATGTCCCTCATGAAAG-1	scRNA	1526	875	Day0_1	Day0	2.42464
Day0_1_ATGTCCCTCCCGAAAT-1	scRNA	990	617	Day0_1	Day0	5.85859
Day0_1_ATGTCTTAGCTAGCCC-1	scRNA	1866	1210	Day0_1	Day0	2.2508
Day0_1_ATGTCTTAGCTGTTAC-1	scRNA	1021	715	Day0_1	Day0	1.56709
Day0_1_ATGTCTTAGGGACTGT-1	scRNA	2418	1050	Day0_1	Day0	1.44748
Day0_1_ATGTCTTAGTAACCGG-1	scRNA	2760	1339	Day0_1	Day0	1.15942
Day0_1_ATGTCTTAGTTCATCG-1	scRNA	1548	831	Day0_1	Day0	2.39018
Day0_1_ATGTCTTCACCTATCC-1	scRNA	4312	1437	Day0_1	Day0	0.371058
Day0_1_ATGTCTTCACCTCGTT-1	scRNA	2213	932	Day0_1	Day0	0.451875
Day0_1_ATGTCTTGTCCAGTTA-1	scRNA	1430	751	Day0_1	Day0	1.3986
Day0_1_ATGTCTTGTTGTGGAG-1	scRNA	874	610	Day0_1	Day0	1.373
Day0_1_ATGTCTTTCCAGTGCG-1	scRNA	1114	658	Day0_1	Day0	0.448833
Day0_1_ATGTCTTTCGACGCGT-1	scRNA	628	485	Day0_1	Day0	1.27389
Day0_1_ATGTCTTTCTCTAAGG-1	scRNA	944	606	Day0_1	Day0	2.33051
Day0_1_ATGTCTTTCTTCCACG-1	scRNA	564	472	Day0_1	Day0	3.19149
Day0_1_ATTACCTCACCTGATA-1	scRNA	2343	1113	Day0_1	Day0	0.853606
Day0_1_ATTACCTCAGTTTCAG-1	scRNA	636	480	Day0_1	Day0	1.25786
Day0_1_ATTACCTGTGAAAGTT-1	scRNA	2826	1453	Day0_1	Day0	1.84006
Day0_1_ATTACCTTCATTTGGG-1	scRNA	1304	716	Day0_1	Day0	1.07362
Day0_1_ATTACCTTCCATAAGC-1	scRNA	4161	1147	Day0_1	Day0	0.456621
Day0_1_ATTACCTTCGTCACCT-1	scRNA	1568	809	Day0_1	Day0	2.35969
Day0_1_ATTACCTTCTATTTCG-1	scRNA	2239	940	Day0_1	Day0	0.491291
Day0_1_ATTACCTTCTTCACGC-1	scRNA	3053	1143	Day0_1	Day0	0.49132
Day0_1_ATTACTCAGAGCGACT-1	scRNA	947	585	Day0_1	Day0	1.58395
Day0_1_ATTACTCAGTCAGCGA-1	scRNA	3840	991	Day0_1	Day0	0.416667
Day0_1_ATTACTCCACCAGGTC-1	scRNA	2190	1005	Day0_1	Day0	0.319635
Day0_1_ATTACTCCATCGAGCC-1	scRNA	674	516	Day0_1	Day0	1.33531
Day0_1_ATTACTCCATGATGCT-1	scRNA	792	628	Day0_1	Day0	1.64141
Day0_1_ATTACTCGTCCTGTCT-1	scRNA	3152	1335	Day0_1	Day0	1.7132
Day0_1_ATTACTCGTTTAGACC-1	scRNA	727	473	Day0_1	Day0	0.550206
Day0_1_ATTACTCTCATGTCAG-1	scRNA	1599	815	Day0_1	Day0	1.06316
Day0_1_ATTACTCTCCTATGGA-1	scRNA	2902	963	Day0_1	Day0	0.310131
Day0_1_ATTATCCAGGTCGCCT-1	scRNA	1733	850	Day0_1	Day0	1.6157
Day0_1_ATTATCCCACAACCGC-1	scRNA	1744	812	Day0_1	Day0	0.860092
Day0_1_ATTATCCCAGCTGTAT-1	scRNA	1736	885	Day0_1	Day0	1.03687
Day0_1_ATTATCCGTCGCGTCA-1	scRNA	1542	789	Day0_1	Day0	3.17769
Day0_1_ATTATCCGTTCAGCTA-1	scRNA	2056	897	Day0_1	Day0	1.31323
Day0_1_ATTATCCTCCACTTTA-1	scRNA	2898	1171	Day0_1	Day0	0.621118
Day0_1_ATTATCCTCGCTGTCT-1	scRNA	1136	753	Day0_1	Day0	0.264085
Day0_1_ATTATCCTCGTAGCCG-1	scRNA	1077	668	Day0_1	Day0	1.48561
Day0_1_ATTCACTAGATAACAC-1	scRNA	2234	1040	Day0_1	Day0	1.9248
Day0_1_ATTCACTAGGATTACA-1	scRNA	786	576	Day0_1	Day0	1.52672
Day0_1_ATTCACTAGGGCAGGA-1	scRNA	1514	802	Day0_1	Day0	2.57596
Day0_1_ATTCACTCAAGCAATA-1	scRNA	584	448	Day0_1	Day0	1.71233
Day0_1_ATTCACTCAATTCACG-1	scRNA	610	425	Day0_1	Day0	5.2459
Day0_1_ATTCACTCATCCCACT-1	scRNA	7053	1908	Day0_1	Day0	0.94995
Day0_1_ATTCACTCATCCTATT-1	scRNA	1747	933	Day0_1	Day0	1.37378
Day0_1_ATTCACTCATCGCTAA-1	scRNA	896	631	Day0_1	Day0	0.223214
Day0_1_ATTCACTGTATGTGTC-1	scRNA	1665	784	Day0_1	Day0	0.660661
Day0_1_ATTCACTGTCATCGCG-1	scRNA	3558	1235	Day0_1	Day0	1.06802
Day0_1_ATTCACTGTGATATAG-1	scRNA	2191	948	Day0_1	Day0	1.78001
Day0_1_ATTCACTGTGTGTACT-1	scRNA	15101	2670	Day0_1	Day0	1.23833
Day0_1_ATTCACTTCACATTGG-1	scRNA	888	546	Day0_1	Day0	0.225225
Day0_1_ATTCACTTCAGAGTTC-1	scRNA	951	539	Day0_1	Day0	0
Day0_1_ATTCACTTCCCTGTTG-1	scRNA	2662	1106	Day0_1	Day0	0.26296
Day0_1_ATTCAGGCAAGCACAG-1	scRNA	2251	967	Day0_1	Day0	4.53132
Day0_1_ATTCAGGTCCATGAGT-1	scRNA	960	570	Day0_1	Day0	1.77083
Day0_1_ATTCAGGTCGAGCTGC-1	scRNA	3837	1154	Day0_1	Day0	1.14673
Day0_1_ATTCAGGTCGCTAATG-1	scRNA	819	570	Day0_1	Day0	0.3663
Day0_1_ATTCAGGTCGGTCATA-1	scRNA	589	485	Day0_1	Day0	1.35823
Day0_1_ATTCAGGTCGTGCACG-1	scRNA	3057	860	Day0_1	Day0	0.621524
Day0_1_ATTCAGGTCGTTGCCT-1	scRNA	3769	1094	Day0_1	Day0	0.504112
Day0_1_ATTCATCAGACTGTTC-1	scRNA	2634	1262	Day0_1	Day0	1.48064
Day0_1_ATTCATCCATGGAACG-1	scRNA	853	536	Day0_1	Day0	2.22743
Day0_1_ATTCATCGTAACACCT-1	scRNA	3600	1116	Day0_1	Day0	0.333333
Day0_1_ATTCATCGTACTGACT-1	scRNA	2251	925	Day0_1	Day0	0.621946
Day0_1_ATTCATCGTCGGCTAC-1	scRNA	6165	1159	Day0_1	Day0	0.243309
Day0_1_ATTCATCGTCGTCAGC-1	scRNA	2516	1001	Day0_1	Day0	1.66932
Day0_1_ATTCCATAGGAGGTTC-1	scRNA	886	609	Day0_1	Day0	1.12867
Day0_1_ATTCCATAGGGCAATC-1	scRNA	4802	1448	Day0_1	Day0	0.791337
Day0_1_ATTCCATCAAGCAGGT-1	scRNA	986	620	Day0_1	Day0	2.43408
Day0_1_ATTCCATCAGAGGTTG-1	scRNA	2813	986	Day0_1	Day0	1.13758
Day0_1_ATTCCATCATATGGCT-1	scRNA	4374	1052	Day0_1	Day0	0.86877
Day0_1_ATTCCATGTACTCGAT-1	scRNA	709	442	Day0_1	Day0	0.423131
Day0_1_ATTCCATGTCTCTCCA-1	scRNA	2307	1098	Day0_1	Day0	1.08366
Day0_1_ATTCCATGTGACAGCA-1	scRNA	581	433	Day0_1	Day0	2.75387
Day0_1_ATTCCATTCAGCTCTC-1	scRNA	2836	1137	Day0_1	Day0	0.881523
Day0_1_ATTCCATTCGCTTAAG-1	scRNA	1208	633	Day0_1	Day0	0.331126
Day0_1_ATTCCCGAGAATAGTC-1	scRNA	3458	1517	Day0_1	Day0	1.96645
Day0_1_ATTCCCGCACCGTCGA-1	scRNA	3721	1262	Day0_1	Day0	1.18248
Day0_1_ATTCCCGCATCGCTCT-1	scRNA	1773	911	Day0_1	Day0	0.564016
Day0_1_ATTCCCGGTATCATGC-1	scRNA	2927	1027	Day0_1	Day0	1.0591
Day0_1_ATTCCCGGTGCCTGCA-1	scRNA	718	512	Day0_1	Day0	3.89972
Day0_1_ATTCCCGTCAAGAATG-1	scRNA	4145	1052	Day0_1	Day0	0.506634
Day0_1_ATTCCCGTCCCTCGTA-1	scRNA	1892	811	Day0_1	Day0	1.37421
Day0_1_ATTCCCGTCCTTCACG-1	scRNA	1161	717	Day0_1	Day0	0.947459
Day0_1_ATTCCCGTCGGTAGGA-1	scRNA	3821	947	Day0_1	Day0	0.942162
Day0_1_ATTCCCGTCGTCTCAC-1	scRNA	2848	983	Day0_1	Day0	1.43961
Day0_1_ATTCCTACAAGTGTCT-1	scRNA	4023	959	Day0_1	Day0	0.745712
Day0_1_ATTCCTACATAGATCC-1	scRNA	2754	942	Day0_1	Day0	0.762527
Day0_1_ATTCCTAGTGACCGTC-1	scRNA	4953	1737	Day0_1	Day0	2.05936
Day0_1_ATTCCTAGTGCTAGCC-1	scRNA	1818	878	Day0_1	Day0	1.0451
Day0_1_ATTCCTAGTGCTCTTC-1	scRNA	676	500	Day0_1	Day0	0.147929
Day0_1_ATTCCTAGTGGACTGA-1	scRNA	1240	742	Day0_1	Day0	3.54839
Day0_1_ATTCGTTAGCCGATTT-1	scRNA	3588	1401	Day0_1	Day0	2.39688
Day0_1_ATTCGTTAGTTTGAGA-1	scRNA	2165	1029	Day0_1	Day0	2.30947
Day0_1_ATTCGTTCAGCTGTTA-1	scRNA	1219	677	Day0_1	Day0	0.820345
Day0_1_ATTCGTTGTAACGCGA-1	scRNA	1795	975	Day0_1	Day0	1.89415
Day0_1_ATTCGTTGTAGAAACT-1	scRNA	2903	557	Day0_1	Day0	1.03341
Day0_1_ATTCGTTGTCCGATCG-1	scRNA	4084	1055	Day0_1	Day0	1.05289
Day0_1_ATTCGTTGTTGATCGT-1	scRNA	2151	969	Day0_1	Day0	1.44119
Day0_1_ATTCGTTGTTGGCTAT-1	scRNA	745	504	Day0_1	Day0	0.134228
Day0_1_ATTCGTTTCAGCGTCG-1	scRNA	1731	1085	Day0_1	Day0	1.27094
Day0_1_ATTCGTTTCTTTGCGC-1	scRNA	3948	1324	Day0_1	Day0	0.253293
Day0_1_ATTCTACAGCGCAATG-1	scRNA	905	562	Day0_1	Day0	1.87845
Day0_1_ATTCTACGTCGGCACT-1	scRNA	672	495	Day0_1	Day0	3.42262
Day0_1_ATTCTACGTTCTCACC-1	scRNA	1505	834	Day0_1	Day0	3.32226
Day0_1_ATTCTACTCACAACCA-1	scRNA	3697	1307	Day0_1	Day0	0.730322
Day0_1_ATTCTTGCACCAGCCA-1	scRNA	2287	1065	Day0_1	Day0	1.48666
Day0_1_ATTCTTGCATCTCAAG-1	scRNA	1198	616	Day0_1	Day0	1.00167
Day0_1_ATTCTTGGTAGCGTCC-1	scRNA	16653	3067	Day0_1	Day0	2.50405
Day0_1_ATTCTTGGTATCAAGA-1	scRNA	799	518	Day0_1	Day0	2.12766
Day0_1_ATTCTTGGTGACTAAA-1	scRNA	1851	829	Day0_1	Day0	1.56672
Day0_1_ATTCTTGGTGGTATGG-1	scRNA	1539	844	Day0_1	Day0	2.20923
Day0_1_ATTCTTGGTGTTCCAA-1	scRNA	4061	1640	Day0_1	Day0	1.50209
Day0_1_ATTCTTGGTTCACGAT-1	scRNA	2030	981	Day0_1	Day0	0.689655
Day0_1_ATTGGGTAGCGTGTCC-1	scRNA	7217	2655	Day0_1	Day0	5.47319
Day0_1_ATTGGGTAGGGCTTCC-1	scRNA	975	571	Day0_1	Day0	14.359
Day0_1_ATTGGGTAGTATGATG-1	scRNA	2038	1049	Day0_1	Day0	2.20805
Day0_1_ATTGGGTCAACAGCCC-1	scRNA	605	425	Day0_1	Day0	1.4876
Day0_1_ATTGGGTCAAGATCCT-1	scRNA	950	667	Day0_1	Day0	2.63158
Day0_1_ATTGGGTCAAGTGCAG-1	scRNA	4142	987	Day0_1	Day0	1.69
Day0_1_ATTGGGTCAGGACAGT-1	scRNA	3280	1480	Day0_1	Day0	0.853659
Day0_1_ATTGGGTCATTCCTCG-1	scRNA	903	686	Day0_1	Day0	2.54707
Day0_1_ATTGGGTCATTCTTCA-1	scRNA	3261	1161	Day0_1	Day0	0.858632
Day0_1_ATTGGGTGTGGTCAAG-1	scRNA	715	434	Day0_1	Day0	0.699301
Day0_1_ATTGGGTGTGTATTCG-1	scRNA	734	432	Day0_1	Day0	5.44959
Day0_1_ATTGGGTTCATTCTTG-1	scRNA	549	439	Day0_1	Day0	0.364299
Day0_1_ATTGGGTTCGATGCTA-1	scRNA	2101	840	Day0_1	Day0	0.951928
Day0_1_ATTGGGTTCGGTAACT-1	scRNA	3469	1037	Day0_1	Day0	0.951283
Day0_1_ATTGTTCAGAAGCCTG-1	scRNA	1732	1196	Day0_1	Day0	1.21247
Day0_1_ATTGTTCAGCGACTTT-1	scRNA	2364	1264	Day0_1	Day0	6.09137
Day0_1_ATTGTTCCAATAGGGC-1	scRNA	1486	710	Day0_1	Day0	0.874832
Day0_1_ATTGTTCGTCCGGATC-1	scRNA	934	561	Day0_1	Day0	2.99786
Day0_1_ATTGTTCGTGGTTTGT-1	scRNA	752	580	Day0_1	Day0	3.05851
Day0_1_ATTGTTCGTTGTAGCT-1	scRNA	2416	949	Day0_1	Day0	3.1043
Day0_1_ATTGTTCTCATCTATC-1	scRNA	4550	1109	Day0_1	Day0	0.351648
Day0_1_ATTGTTCTCCGCCTAT-1	scRNA	1515	832	Day0_1	Day0	1.91419
Day0_1_ATTGTTCTCGCACGAC-1	scRNA	1109	716	Day0_1	Day0	1.44274
Day0_1_ATTTACCAGACCTCAT-1	scRNA	2278	1147	Day0_1	Day0	3.51185
Day0_1_ATTTACCAGCGTCGAA-1	scRNA	866	530	Day0_1	Day0	0.808314
Day0_1_ATTTACCAGCTACAAA-1	scRNA	625	449	Day0_1	Day0	5.12
Day0_1_ATTTACCAGGCGTTAG-1	scRNA	1922	984	Day0_1	Day0	1.87305
Day0_1_ATTTACCAGTACTGGG-1	scRNA	2310	1236	Day0_1	Day0	1.68831
Day0_1_ATTTACCAGTGTAGAT-1	scRNA	5898	1153	Day0_1	Day0	0.389963
Day0_1_ATTTACCCAGGAGGTT-1	scRNA	20200	2855	Day0_1	Day0	0.866337
Day0_1_ATTTACCCATCTTCGC-1	scRNA	1372	816	Day0_1	Day0	0.947522
Day0_1_ATTTACCGTAGTAAGT-1	scRNA	1186	640	Day0_1	Day0	1.0118
Day0_1_ATTTACCGTCATAAAG-1	scRNA	5527	1628	Day0_1	Day0	2.22544
Day0_1_ATTTACCGTCTGGTTA-1	scRNA	1388	781	Day0_1	Day0	1.15274
Day0_1_ATTTACCGTCTTGAGT-1	scRNA	4847	1554	Day0_1	Day0	1.0522
Day0_1_ATTTACCGTGGAAATT-1	scRNA	3100	1119	Day0_1	Day0	0.451613
Day0_1_ATTTACCGTTACAGCT-1	scRNA	4913	2076	Day0_1	Day0	1.22125
Day0_1_ATTTACCTCAAAGGAT-1	scRNA	1668	761	Day0_1	Day0	1.25899
Day0_1_ATTTACCTCGGCCAAC-1	scRNA	1604	942	Day0_1	Day0	2.18204
Day0_1_ATTTCACAGGTGGGTT-1	scRNA	613	403	Day0_1	Day0	3.42577
Day0_1_ATTTCACAGTTACGAA-1	scRNA	2492	1197	Day0_1	Day0	1.48475
Day0_1_ATTTCACCATCAGCGC-1	scRNA	3258	1319	Day0_1	Day0	0.429711
Day0_1_ATTTCACCATGAATAG-1	scRNA	682	515	Day0_1	Day0	4.83871
Day0_1_ATTTCACGTCAAATCC-1	scRNA	804	524	Day0_1	Day0	2.61194
Day0_1_ATTTCACGTGCCGTAC-1	scRNA	5105	1213	Day0_1	Day0	0.528893
Day0_1_ATTTCACGTGCTGCAC-1	scRNA	1854	794	Day0_1	Day0	0.755124
Day0_1_ATTTCACTCAAGTGTC-1	scRNA	2255	937	Day0_1	Day0	0.620843
Day0_1_ATTTCACTCCCTTCCC-1	scRNA	788	421	Day0_1	Day0	1.90355
Day0_1_ATTTCACTCTTAGCAG-1	scRNA	10929	2129	Day0_1	Day0	0.585598
Day0_1_ATTTCTGAGCCTATCA-1	scRNA	1003	659	Day0_1	Day0	0.199402
Day0_1_ATTTCTGAGCGGACAT-1	scRNA	12877	2192	Day0_1	Day0	1.31242
Day0_1_ATTTCTGAGTATTCCG-1	scRNA	894	545	Day0_1	Day0	3.13199
Day0_1_ATTTCTGCATCATGAC-1	scRNA	4896	1128	Day0_1	Day0	0.326797
Day0_1_ATTTCTGGTGGTAATA-1	scRNA	2415	1204	Day0_1	Day0	1.73913
Day0_1_ATTTCTGGTGTTCATG-1	scRNA	2576	870	Day0_1	Day0	0.931677
Day0_1_ATTTCTGTCGGAGTGA-1	scRNA	1505	725	Day0_1	Day0	1.3289
Day0_1_ATTTCTGTCTAACGGT-1	scRNA	1026	700	Day0_1	Day0	1.16959
Day0_1_ATTTCTGTCTCTAAGG-1	scRNA	944	604	Day0_1	Day0	3.49576
Day0_1_CAAAGAACAAGTACCT-1	scRNA	3253	924	Day0_1	Day0	1.44482
Day0_1_CAAAGAACACCTGCGA-1	scRNA	1926	1004	Day0_1	Day0	0.830737
Day0_1_CAAAGAAGTCATCAGT-1	scRNA	3830	1272	Day0_1	Day0	2.84595
Day0_1_CAAAGAATCGAGCACC-1	scRNA	1089	695	Day0_1	Day0	2.29568
Day0_1_CAAAGAATCGCTATTT-1	scRNA	3683	1101	Day0_1	Day0	0.651643
Day0_1_CAAAGAATCGCTGATA-1	scRNA	2455	937	Day0_1	Day0	0.936864
Day0_1_CAACAACAGATCCCAT-1	scRNA	1481	705	Day0_1	Day0	1.28292
Day0_1_CAACAACAGCCTCTCT-1	scRNA	2318	1229	Day0_1	Day0	1.68248
Day0_1_CAACAACAGTGCAGCA-1	scRNA	1437	800	Day0_1	Day0	1.87891
Day0_1_CAACAACCAAGATGGC-1	scRNA	740	462	Day0_1	Day0	16.0811
Day0_1_CAACAACCACAGCCTG-1	scRNA	2830	1084	Day0_1	Day0	0.530035
Day0_1_CAACAACGTTTCACAG-1	scRNA	5739	1917	Day0_1	Day0	0.540164
Day0_1_CAACAACTCCTTGACC-1	scRNA	781	517	Day0_1	Day0	6.53009
Day0_1_CAACAGTAGGAACGCT-1	scRNA	2440	1154	Day0_1	Day0	2.0082
Day0_1_CAACAGTAGGCTTAAA-1	scRNA	1218	721	Day0_1	Day0	1.47783
Day0_1_CAACAGTAGTTTGCTG-1	scRNA	1177	676	Day0_1	Day0	0.764656
Day0_1_CAACAGTCAAGGTCGA-1	scRNA	2574	1126	Day0_1	Day0	3.4965
Day0_1_CAACAGTCATCCCGTT-1	scRNA	920	607	Day0_1	Day0	1.30435
Day0_1_CAACAGTGTAACATCC-1	scRNA	2952	857	Day0_1	Day0	0.813008
Day0_1_CAACAGTTCGTAGCCG-1	scRNA	1650	741	Day0_1	Day0	5.87879
Day0_1_CAACAGTTCTCGCTTG-1	scRNA	9543	2681	Day0_1	Day0	0.953579
Day0_1_CAACAGTTCTTGCAAG-1	scRNA	1569	800	Day0_1	Day0	1.33843
Day0_1_CAACCAACACATTCGA-1	scRNA	1613	804	Day0_1	Day0	3.16181
Day0_1_CAACCAAGTCTCAGGC-1	scRNA	808	545	Day0_1	Day0	0.866337
Day0_1_CAACCAATCAATGTCG-1	scRNA	960	677	Day0_1	Day0	0.9375
Day0_1_CAACCTCCACCACATA-1	scRNA	684	542	Day0_1	Day0	1.46199
Day0_1_CAACCTCCACGACGTC-1	scRNA	3050	967	Day0_1	Day0	0.622951
Day0_1_CAACCTCGTTGGAGAC-1	scRNA	2064	865	Day0_1	Day0	2.90698
Day0_1_CAACCTCTCCACGGAC-1	scRNA	1888	867	Day0_1	Day0	0.688559
Day0_1_CAACGATAGACCAACG-1	scRNA	2899	1186	Day0_1	Day0	0.379441
Day0_1_CAACGATAGGGCCTCT-1	scRNA	3026	1274	Day0_1	Day0	2.80899
Day0_1_CAACGATAGTCCCTAA-1	scRNA	1777	856	Day0_1	Day0	0.562746
Day0_1_CAACGATAGTGCTCGC-1	scRNA	2043	919	Day0_1	Day0	1.17474
Day0_1_CAACGATCAAATGAAC-1	scRNA	790	518	Day0_1	Day0	1.39241
Day0_1_CAACGATCAACAGATA-1	scRNA	963	585	Day0_1	Day0	0.519211
Day0_1_CAACGATCACACAGCC-1	scRNA	1471	702	Day0_1	Day0	0.611829
Day0_1_CAACGATCAGATCATC-1	scRNA	931	616	Day0_1	Day0	3.22234
Day0_1_CAACGATCAGCGCGTT-1	scRNA	1284	796	Day0_1	Day0	0.700935
Day0_1_CAACGATCATCCAATG-1	scRNA	992	677	Day0_1	Day0	0.302419
Day0_1_CAACGATCATCCGCGA-1	scRNA	853	557	Day0_1	Day0	0.3517
Day0_1_CAACGATCATGAATCC-1	scRNA	895	531	Day0_1	Day0	15.7542
Day0_1_CAACGATCATGGCGCT-1	scRNA	8005	1990	Day0_1	Day0	2.82324
Day0_1_CAACGATGTGGCTACC-1	scRNA	827	504	Day0_1	Day0	0.604595
Day0_1_CAACGATTCAACTGAC-1	scRNA	2479	1151	Day0_1	Day0	2.50101
Day0_1_CAACGATTCAGTGTTG-1	scRNA	2430	1001	Day0_1	Day0	1.97531
Day0_1_CAACGATTCGTACCTC-1	scRNA	2957	1473	Day0_1	Day0	1.99527
Day0_1_CAACGATTCTAACACG-1	scRNA	1607	1011	Day0_1	Day0	0.933416
Day0_1_CAACGATTCTTTCCAA-1	scRNA	3338	1413	Day0_1	Day0	2.99581
Day0_1_CAACGGCAGCACTCGC-1	scRNA	3446	1076	Day0_1	Day0	1.42194
Day0_1_CAACGGCCAACTGGTT-1	scRNA	2100	970	Day0_1	Day0	1.66667
Day0_1_CAACGGCCAGCGTAGA-1	scRNA	888	619	Day0_1	Day0	0.225225
[truncated: 52,008 more rows]
