# Supplementary material for: Single-cell transcriptome profiling reveals herpesviral manipulation of host processes in spleen of gibel carp infected with a Cyvirus cyprinidallo2
Source: PLoS Pathog. 2026 Apr 2;22(4):e1014114. doi: 10.1371/journal.ppat.1014114 (PMC13061325; doi:10.1371/journal.ppat.1014114)
Supplement: S7 Table — (XLS) [file ppat.1014114.s015.xls]

## Sheet: Macrophages Day2 vs Day0
PathwayID	Pathway	Category	List	Total	Pvalue	adjustPvalue	Gene
GO:0006955	immune response	BP	441	2681	1.80322e-61	2.41306e-57	evm.model.chr10A.129/evm.model.chr10B.273/evm.model.chr15A.533/evm.model.chr9A.271/evm.model.chr3A.220/evm.model.chr10A.275/evm.model.chr10A.243/evm.model.chr6B.545/evm.model.chr8A.441/evm.model.chr5A.241/evm.model.chr5A.165/evm.model.chr15B.614/evm.model.chr16A.493/evm.model.chr1B.912/evm.model.chr23A.706/evm.model.chr3B.561/evm.model.chr21A.391/evm.model.chr4B.717/evm.model.chr18B.580/evm.model…
GO:0045321	leukocyte activation	BP	310	1749	4.81391e-49	1.07366e-45	evm.model.chr10B.273/evm.model.chr10A.275/evm.model.chr10A.243/evm.model.chr6B.545/evm.model.chr8A.441/evm.model.chr5A.165/evm.model.chr16A.493/evm.model.chr3B.561/evm.model.chr2B.30/evm.model.chr4B.717/evm.model.chr18B.580/evm.model.chr12A.654/evm.model.chr23B.694/evm.model.chr2B.582/evm.model.chr17A.239/evm.model.chr1A.955/evm.model.chr13B.100/evm.model.chr16B.532/evm.model.chr11A.264/evm.model…
GO:0002443	leukocyte mediated immunity	BP	218	1111	3.78377e-41	5.06344e-38	evm.model.chr10B.273/evm.model.chr10A.275/evm.model.chr10A.243/evm.model.chr6B.545/evm.model.chr8A.441/evm.model.chr16A.493/evm.model.chr3B.561/evm.model.chr21A.391/evm.model.chr4B.717/evm.model.chr18B.580/evm.model.chr12A.654/evm.model.chr2B.582/evm.model.chr21A.392/evm.model.chr13B.100/evm.model.chr16B.532/evm.model.chr11A.264/evm.model.chr21B.519/evm.model.chr19B.421/evm.model.chr16B.464/evm.m…
GO:0034097	response to cytokine	BP	325	2061	2.13443e-40	2.38025e-37	evm.model.chr10A.129/evm.model.chr10B.273/evm.model.chr15A.533/evm.model.chr9A.271/evm.model.chr3A.220/evm.model.chr10A.275/evm.model.chr9B.221/evm.model.chr10A.243/evm.model.chr8A.441/evm.model.chr5A.241/evm.model.chr5A.165/evm.model.chr15B.614/evm.model.chr4B.324/evm.model.chr1B.497/evm.model.chr2B.700/evm.model.chr19A.412/evm.model.chr12A.654/evm.model.chr23B.694/evm.model.chr17B.656/evm.model…
GO:0002684	positive regulation of immune system process	BP	291	1839	2.70978e-36	1.57662e-33	evm.model.chr10B.368/evm.model.chr10A.129/evm.model.chr10B.273/evm.model.chr15A.533/evm.model.chr4B.601/evm.model.chr10A.275/evm.model.chr10A.243/evm.model.chr5B.745/evm.model.chr8A.441/evm.model.chr5A.241/evm.model.chr5A.165/evm.model.chr15B.614/evm.model.chr16A.493/evm.model.chr4B.324/evm.model.chr23A.706/evm.model.chr1B.497/evm.model.chr21A.391/evm.model.chr2B.30/evm.model.chr3A.378/evm.model.…
GO:0009607	response to biotic stimulus	BP	318	2137	1.73032e-34	7.71837e-32	evm.model.chr10B.368/evm.model.chr10A.129/evm.model.chr17A.175/evm.model.chr10B.273/evm.model.chr15A.533/evm.model.chr9A.271/evm.model.chr3A.220/evm.model.chr10A.275/evm.model.chr10A.243/evm.model.chr8A.441/evm.model.chr1B.925/evm.model.chr5A.241/evm.model.chr5A.165/evm.model.chr15B.614/evm.model.chr1B.912/evm.model.chr23A.706/evm.model.chr1B.497/evm.model.chr3A.378/evm.model.chr2B.700/evm.model.…
GO:0006119	oxidative phosphorylation	BP	66	198	2.66917e-26	5.85554e-24	evm.model.chr5A.743/evm.model.chr9B.338/evm.model.chr14A.357/evm.model.chr25A.371/evm.model.chr1A.358/evm.model.chr6B.774/evm.model.chr8B.293/evm.model.chr18B.36/evm.model.chr5B.336/evm.model.chr3B.1336/evm.model.chr10B.178/evm.model.chr21A.133/evm.model.chr21A.491/evm.model.chr5B.613/evm.model.chr21B.357/evm.model.chr24A.294/evm.model.chr8B.485/evm.model.chr21B.155/evm.model.chr3B.1180/evm.model…
GO:0009615	response to virus	BP	100	463	1.80828e-22	2.78142e-20	evm.model.chr17A.175/evm.model.chr15A.533/evm.model.chr9A.271/evm.model.chr10A.243/evm.model.chr1B.925/evm.model.chr5A.241/evm.model.chr5A.165/evm.model.chr15B.614/evm.model.chr1B.912/evm.model.chr23A.706/evm.model.chr3A.378/evm.model.chr12A.654/evm.model.chr23B.694/evm.model.chr17A.239/evm.model.chr1B.916/evm.model.chr5A.242/evm.model.chr19B.172/evm.model.chr13B.802/evm.model.chr14B.370/evm.mode…
GO:0006950	response to stress	BP	749	7442	3.37743e-22	5.02186e-20	evm.model.chr10A.129/evm.model.chr17A.175/evm.model.chr3A.74/evm.model.chr10B.273/evm.model.chr15A.533/evm.model.chr9A.271/evm.model.chr9A.723/evm.model.chr13B.595/evm.model.chr3A.220/evm.model.chr10A.275/evm.model.chr10A.243/evm.model.chr5B.745/evm.model.chr8A.441/evm.model.chr5A.241/evm.model.chr5A.165/evm.model.chr13B.775/evm.model.chr15B.614/evm.model.chr16A.493/evm.model.chr1B.912/evm.model.…
GO:0010941	regulation of cell death	BP	493	4467	2.86427e-21	3.91119e-19	evm.model.chr10A.129/evm.model.chr10B.273/evm.model.chr15A.533/evm.model.chr4B.601/evm.model.chr9A.723/evm.model.chr3A.220/evm.model.chr10A.275/evm.model.chr10A.243/evm.model.chr8A.441/evm.model.chr5A.165/evm.model.chr15B.614/evm.model.chr16A.493/evm.model.chr4B.324/evm.model.chr1B.497/evm.model.chr2B.30/evm.model.chr22B.165/evm.model.chr20A.781/evm.model.chr2B.700/evm.model.chr5B.1030/evm.model.…
GO:0043067	regulation of programmed cell death	BP	441	3995	7.35738e-19	7.57357e-17	evm.model.chr10A.129/evm.model.chr10B.273/evm.model.chr15A.533/evm.model.chr4B.601/evm.model.chr9A.723/evm.model.chr3A.220/evm.model.chr10A.275/evm.model.chr8A.441/evm.model.chr5A.165/evm.model.chr15B.614/evm.model.chr16A.493/evm.model.chr4B.324/evm.model.chr1B.497/evm.model.chr2B.30/evm.model.chr22B.165/evm.model.chr20A.781/evm.model.chr2B.700/evm.model.chr5B.1030/evm.model.chr23B.694/evm.model.…
GO:0042773	ATP synthesis coupled electron transport	BP	46	151	5.06591e-17	4.25335e-15	evm.model.chr5A.743/evm.model.chr14A.357/evm.model.chr25A.371/evm.model.chr6B.774/evm.model.chr8B.293/evm.model.chr18B.36/evm.model.chr10B.178/evm.model.chr21A.133/evm.model.chr21A.491/evm.model.chr5B.613/evm.model.chr24A.294/evm.model.chr21B.155/evm.model.chr25B.468/evm.model.chr9B.741/evm.model.chr19B.434/evm.model.chr14B.595/evm.model.chr14A.287/evm.model.chr19A.434/evm.model.chr19B.310/evm.mo…
GO:0030097	hemopoiesis	BP	214	1642	2.70506e-16	2.04515e-14	evm.model.chr10B.273/evm.model.chr15A.533/evm.model.chr10A.275/evm.model.chr8A.441/evm.model.chr5A.165/evm.model.chr15B.614/evm.model.chr4B.324/evm.model.chr2B.30/evm.model.chr12A.654/evm.model.chr17B.656/evm.model.chr17A.239/evm.model.chr20B.162/evm.model.chr8B.792/evm.model.chr21B.427/evm.model.chr19B.172/evm.model.chr23A.214/evm.model.chr14A.66/evm.model.chr17B.476/evm.model.chr9B.184/evm.mode…
GO:0006954	inflammatory response	BP	124	775	3.77849e-16	2.79358e-14	evm.model.chr10A.129/evm.model.chr10B.273/evm.model.chr15A.533/evm.model.chr10A.275/evm.model.chr5A.165/evm.model.chr15B.614/evm.model.chr2B.700/evm.model.chr12A.654/evm.model.chr23B.694/evm.model.chr7A.198/evm.model.chr22B.555/evm.model.chr11A.264/evm.model.chr19B.172/evm.model.chr14A.66/evm.model.chr17B.476/evm.model.chr11B.171/evm.model.chr9B.184/evm.model.chr12B.648/evm.model.chr14B.370/evm.m…
GO:0032479	regulation of type I interferon production	BP	56	233	2.75739e-15	1.82702e-13	evm.model.chr10B.273/evm.model.chr10A.275/evm.model.chr10A.243/evm.model.chr5A.241/evm.model.chr23A.706/evm.model.chr3A.378/evm.model.chr5A.242/evm.model.chr16B.243/evm.model.chr14B.370/evm.model.chr8A.700/evm.model.chr18A.203/evm.model.chr16A.225/evm.model.chr13B.445/evm.model.chr21A.760/evm.model.chr24A.462/evm.model.chr13B.25/evm.model.chr15A.247/evm.model.chr9B.128/evm.model.chr1B.491/evm.mod…
GO:0006915	apoptotic process	BP	199	1546	1.15592e-14	6.93653e-13	evm.model.chr10A.129/evm.model.chr10B.273/evm.model.chr15A.533/evm.model.chr9A.271/evm.model.chr10A.275/evm.model.chr15B.614/evm.model.chr5B.1030/evm.model.chr8A.178/evm.model.chr12A.654/evm.model.chr23B.694/evm.model.chr17B.656/evm.model.chr1A.955/evm.model.chr20B.162/evm.model.chr2A.681/evm.model.chr5A.107/evm.model.chr21B.427/evm.model.chr3A.201/evm.model.chr22B.965/evm.model.chr19B.172/evm.mo…
GO:0002521	leukocyte differentiation	BP	119	769	1.75842e-14	1.0412e-12	evm.model.chr10B.273/evm.model.chr15A.533/evm.model.chr10A.275/evm.model.chr8A.441/evm.model.chr5A.165/evm.model.chr15B.614/evm.model.chr2B.30/evm.model.chr12A.654/evm.model.chr17A.239/evm.model.chr19B.172/evm.model.chr14A.66/evm.model.chr17B.476/evm.model.chr24B.60/evm.model.chr7B.531/evm.model.chr7A.575/evm.model.chr2A.376/evm.model.chr18A.203/evm.model.chr3B.930/evm.model.chr13B.805/evm.model.…
GO:0042110	T cell activation	BP	91	542	2.07062e-13	1.09522e-11	evm.model.chr10B.273/evm.model.chr10A.275/evm.model.chr5A.165/evm.model.chr2B.30/evm.model.chr12A.654/evm.model.chr17A.239/evm.model.chr17B.476/evm.model.chr9B.184/evm.model.chr2A.376/evm.model.chr3B.930/evm.model.chr8B.477/evm.model.chr10A.640/evm.model.chr15A.247/evm.model.chr3A.1081/evm.model.chr21B.713/evm.model.chr24B.409/evm.model.chr2B.913/evm.model.chr14A.90/evm.model.chr11A.326/evm.model…
GO:0019882	antigen processing and presentation	BP	61	309	1.97275e-12	9.42833e-11	evm.model.chr7A.518/evm.model.chr2B.76/evm.model.chr2A.69/evm.model.chr13B.620/evm.model.chr15A.247/evm.model.chr12B.514/evm.model.chr22A.2/evm.model.chr18A.380/evm.model.chr7B.716/evm.model.chr13B.200/evm.model.chr16B.586/evm.model.chr22A.59/evm.model.chr8A.99/evm.model.chr23B.288/evm.model.chr20A.700/evm.model.chr17B.275/evm.model.chr14B.198/evm.model.chr16B.584/evm.model.chr21B.792/evm.model.c…
GO:0080090	regulation of primary metabolic process	BP	1018	11657	9.48517e-12	3.97902e-10	evm.model.chr10A.129/evm.model.chr10B.273/evm.model.chr15A.533/evm.model.chr4B.601/evm.model.chr9A.723/evm.model.chr3A.220/evm.model.chr10A.275/evm.model.chr9B.221/evm.model.chr10A.243/evm.model.chr5B.745/evm.model.chr8A.441/evm.model.chr5A.241/evm.model.chr5A.165/evm.model.chr15B.614/evm.model.chr16A.493/evm.model.chr4B.324/evm.model.chr23A.706/evm.model.chr1B.497/evm.model.chr21A.391/evm.model.…

## Sheet: Macrophages Day4 vs Day0
PathwayID	Pathway	Category	List	Total	Pvalue	adjustPvalue	Gene
GO:0006955	immune response	BP	549	2681	2.02579e-68	3.0158e-64	evm.model.chr10B.130/evm.model.chr25A.186/evm.model.chr18B.580/evm.model.chr15A.533/evm.model.chr10A.129/evm.model.chr14B.124/evm.model.chr11B.171/evm.model.chr1A.147/evm.model.chr16A.493/evm.model.chr9B.343/evm.model.chr15B.614/evm.model.chr17B.656/evm.model.chr19A.192/evm.model.chr14B.198/evm.model.chr6B.545/evm.model.chr9B.418/evm.model.chr1B.856/evm.model.chr8A.212/evm.model.chr8A.457/evm.mod…
GO:0002376	immune system process	BP	829	4885	5.43132e-66	4.0428e-62	evm.model.chr10B.130/evm.model.chr25A.186/evm.model.chr18B.580/evm.model.chr15A.533/evm.model.chr10A.129/evm.model.chr14B.124/evm.model.chr11B.171/evm.model.chr1A.147/evm.model.chr16A.493/evm.model.chr17A.175/evm.model.chr1A.23/evm.model.chr9B.343/evm.model.chr16B.356/evm.model.chr15B.614/evm.model.chr17B.656/evm.model.chr19A.192/evm.model.chr14B.198/evm.model.chr6B.545/evm.model.chr9B.418/evm.mo…
GO:0002443	leukocyte mediated immunity	BP	275	1111	4.49161e-49	4.77619e-46	evm.model.chr18B.580/evm.model.chr11B.171/evm.model.chr1A.147/evm.model.chr16A.493/evm.model.chr14B.198/evm.model.chr6B.545/evm.model.chr8A.457/evm.model.chr3A.347/evm.model.chr16B.532/evm.model.chr8A.208/evm.model.chr21A.391/evm.model.chr21B.519/evm.model.chr2A.643/evm.model.chr11B.313/evm.model.chr19B.854/evm.model.chr11A.637/evm.model.chr20A.165/evm.model.chr7B.938/evm.model.chr1A.854/evm.mode…
GO:0034097	response to cytokine	BP	399	2061	2.17065e-42	8.50379e-40	evm.model.chr10B.130/evm.model.chr25A.186/evm.model.chr19B.520/evm.model.chr15A.533/evm.model.chr10A.129/evm.model.chr11B.171/evm.model.chr1A.147/evm.model.chr2B.679/evm.model.chr1A.23/evm.model.chr16B.356/evm.model.chr15B.614/evm.model.chr17B.656/evm.model.chr19A.192/evm.model.chr14B.198/evm.model.chr9B.418/evm.model.chr1B.856/evm.model.chr8A.212/evm.model.chr1B.858/evm.model.chr2A.517/evm.model…
GO:0044238	primary metabolic process	BP	1750	14299	1.93511e-41	6.26259e-39	evm.model.chr10B.130/evm.model.chr25A.186/evm.model.chr15A.533/evm.model.chr10A.129/evm.model.chr2B.679/evm.model.chr16A.493/evm.model.chr1A.23/evm.model.chr5B.745/evm.model.chr15B.614/evm.model.chr17B.656/evm.model.chr19A.192/evm.model.chr14B.198/evm.model.chr10A.119/evm.model.chr9B.418/evm.model.chr1B.856/evm.model.chr22B.569/evm.model.chr18A.216/evm.model.chr5A.637/evm.model.chr8A.457/evm.mode…
GO:0031347	regulation of defense response	BP	308	1482	1.70519e-38	4.61549e-36	evm.model.chr10B.130/evm.model.chr18B.580/evm.model.chr15A.533/evm.model.chr10A.129/evm.model.chr10B.368/evm.model.chr11B.171/evm.model.chr1A.147/evm.model.chr2B.679/evm.model.chr1A.23/evm.model.chr5B.745/evm.model.chr9B.343/evm.model.chr15B.614/evm.model.chr17B.656/evm.model.chr19A.192/evm.model.chr14B.198/evm.model.chr9B.418/evm.model.chr1B.856/evm.model.chr8A.457/evm.model.chr1B.858/evm.model.…
GO:0006950	response to stress	BP	999	7442	1.31744e-31	2.42132e-29	evm.model.chr10B.130/evm.model.chr25A.186/evm.model.chr18B.580/evm.model.chr15A.533/evm.model.chr6B.135/evm.model.chr10A.129/evm.model.chr11B.171/evm.model.chr1A.147/evm.model.chr2B.679/evm.model.chr16A.493/evm.model.chr17A.175/evm.model.chr1A.23/evm.model.chr5B.745/evm.model.chr9B.343/evm.model.chr15B.614/evm.model.chr17B.656/evm.model.chr19A.192/evm.model.chr14B.198/evm.model.chr9B.418/evm.mode…
GO:0019222	regulation of metabolic process	BP	1529	12922	2.85664e-24	3.1975e-22	evm.model.chr10B.130/evm.model.chr25A.186/evm.model.chr19B.520/evm.model.chr18B.580/evm.model.chr15A.533/evm.model.chr10A.129/evm.model.chr14B.124/evm.model.chr11B.171/evm.model.chr1A.147/evm.model.chr2B.679/evm.model.chr16A.493/evm.model.chr1A.23/evm.model.chr5B.745/evm.model.chr16B.356/evm.model.chr15B.614/evm.model.chr12B.666/evm.model.chr17B.656/evm.model.chr3A.539/evm.model.chr19A.192/evm.mo…
GO:0006119	oxidative phosphorylation	BP	69	198	9.18889e-22	8.8828e-20	evm.model.chr25A.159/evm.model.chr13B.807/evm.model.chr3A.476/evm.model.chr18A.510/evm.model.chr9B.741/evm.model.chr11B.157/evm.model.chr13A.805/evm.model.chr3B.935/evm.model.chr25B.542/evm.model.chr4B.683/evm.model.chr25B.238/evm.model.chr6A.720/evm.model.chr9B.338/evm.model.chr22B.740/evm.model.chr8B.87/evm.model.chr8B.485/evm.model.chr21A.133/evm.model.chr5A.654/evm.model.chr7B.748/evm.model.c…
GO:0009615	response to virus	BP	115	463	4.31184e-21	4.06268e-19	evm.model.chr25A.186/evm.model.chr19B.520/evm.model.chr15A.533/evm.model.chr17A.175/evm.model.chr15B.614/evm.model.chr19A.192/evm.model.chr23B.694/evm.model.chr19B.684/evm.model.chr9A.271/evm.model.chr19B.172/evm.model.chr12A.456/evm.model.chr3A.378/evm.model.chr5B.984/evm.model.chr15B.550/evm.model.chr6B.546/evm.model.chr1B.925/evm.model.chr12A.655/evm.model.chr12A.654/evm.model.chr5A.241/evm.mo…
GO:0002224	toll-like receptor signaling pathway	BP	57	146	5.77442e-21	5.37274e-19	evm.model.chr15A.533/evm.model.chr1A.23/evm.model.chr15B.614/evm.model.chr17B.656/evm.model.chr19A.192/evm.model.chr1B.856/evm.model.chr1B.858/evm.model.chr1B.497/evm.model.chr19B.172/evm.model.chr20B.162/evm.model.chr11A.637/evm.model.chr1A.517/evm.model.chr15B.550/evm.model.chr12A.655/evm.model.chr12A.654/evm.model.chr10B.273/evm.model.chr20A.218/evm.model.chr9B.184/evm.model.chr9A.119/evm.mode…
GO:0010941	regulation of cell death	BP	617	4467	9.96782e-21	9.10374e-19	evm.model.chr10B.130/evm.model.chr19B.520/evm.model.chr15A.533/evm.model.chr10A.129/evm.model.chr11B.171/evm.model.chr2B.679/evm.model.chr16A.493/evm.model.chr1A.23/evm.model.chr16B.356/evm.model.chr15B.614/evm.model.chr17B.656/evm.model.chr3A.539/evm.model.chr19A.192/evm.model.chr14B.198/evm.model.chr1B.856/evm.model.chr1B.858/evm.model.chr1B.497/evm.model.chr14B.455/evm.model.chr24B.172/evm.mod…
GO:0006954	inflammatory response	BP	158	775	3.54266e-19	2.91379e-17	evm.model.chr10B.130/evm.model.chr25A.186/evm.model.chr15A.533/evm.model.chr10A.129/evm.model.chr11B.171/evm.model.chr1A.147/evm.model.chr2B.679/evm.model.chr15B.614/evm.model.chr19A.192/evm.model.chr1B.856/evm.model.chr23B.694/evm.model.chr8A.208/evm.model.chr5A.360/evm.model.chr22A.503/evm.model.chr19B.172/evm.model.chr2A.643/evm.model.chr11B.313/evm.model.chr11A.637/evm.model.chr15A.247/evm.mo…
GO:0043067	regulation of programmed cell death	BP	554	3995	8.11398e-19	6.45951e-17	evm.model.chr10B.130/evm.model.chr19B.520/evm.model.chr15A.533/evm.model.chr10A.129/evm.model.chr11B.171/evm.model.chr2B.679/evm.model.chr16A.493/evm.model.chr1A.23/evm.model.chr16B.356/evm.model.chr15B.614/evm.model.chr17B.656/evm.model.chr3A.539/evm.model.chr19A.192/evm.model.chr14B.198/evm.model.chr1B.856/evm.model.chr1B.858/evm.model.chr1B.497/evm.model.chr24B.172/evm.model.chr5A.714/evm.mode…
GO:0042773	ATP synthesis coupled electron transport	BP	53	151	3.29318e-17	2.29092e-15	evm.model.chr25A.159/evm.model.chr13B.807/evm.model.chr3A.476/evm.model.chr18A.510/evm.model.chr9B.741/evm.model.chr11B.157/evm.model.chr13A.805/evm.model.chr3B.935/evm.model.chr4B.683/evm.model.chr25B.238/evm.model.chr6A.720/evm.model.chr8B.87/evm.model.chr21A.133/evm.model.chr5A.654/evm.model.chr7B.748/evm.model.chr6B.436/evm.model.chr11B.616/evm.model.chr4A.502/evm.model.chr25A.371/evm.model.c…
GO:0030449	regulation of complement activation	BP	40	96	2.63074e-16	1.71771e-14	evm.model.chr8A.457/evm.model.chr21A.391/evm.model.chr7B.540/evm.model.chr21B.519/evm.model.chr1A.854/evm.model.chr21B.518/evm.model.chr8B.726/evm.model.chr23A.710/evm.model.chr22A.400/evm.model.chr1B.119/evm.model.chr1A.851/evm.model.chr23B.455/evm.model.chr7A.673/evm.model.chr5B.381/evm.model.chr7B.635/evm.model.chr21A.333/evm.model.chr22A.496/evm.model.chr22B.826/evm.model.chr24B.221/evm.model…
GO:1903706	regulation of hemopoiesis	BP	187	1046	3.27354e-16	2.10057e-14	evm.model.chr10B.130/evm.model.chr18B.580/evm.model.chr15A.533/evm.model.chr10A.129/evm.model.chr16A.493/evm.model.chr15B.614/evm.model.chr17B.656/evm.model.chr19A.192/evm.model.chr14B.198/evm.model.chr16B.532/evm.model.chr8A.208/evm.model.chr21A.391/evm.model.chr19B.684/evm.model.chr5A.360/evm.model.chr16B.16/evm.model.chr19B.172/evm.model.chr20B.162/evm.model.chr7B.531/evm.model.chr2A.643/evm.m…
GO:0007596	blood coagulation	BP	109	538	1.92798e-13	8.4417e-12	evm.model.chr1A.23/evm.model.chr1B.856/evm.model.chr1B.858/evm.model.chr14B.455/evm.model.chr23B.694/evm.model.chr1A.854/evm.model.chr25B.62/evm.model.chr24A.386/evm.model.chr8B.726/evm.model.chr1B.119/evm.model.chr2B.700/evm.model.chr1A.851/evm.model.chr14B.246/evm.model.chr7A.673/evm.model.chr12B.578/evm.model.chr5B.381/evm.model.chr7B.635/evm.model.chr15B.132/evm.model.chr13A.160/evm.model.chr…
GO:0030155	regulation of cell adhesion	BP	256	1670	2.20691e-13	9.52298e-12	evm.model.chr10B.130/evm.model.chr15A.533/evm.model.chr10A.129/evm.model.chr1A.147/evm.model.chr16A.493/evm.model.chr1A.23/evm.model.chr15B.614/evm.model.chr19A.192/evm.model.chr14B.198/evm.model.chr1B.856/evm.model.chr8A.212/evm.model.chr1B.858/evm.model.chr5B.76/evm.model.chr11B.223/evm.model.chr16B.532/evm.model.chr8A.208/evm.model.chr19B.684/evm.model.chr5A.360/evm.model.chr7B.922/evm.model.c…
GO:0006956	complement activation	BP	24	53	2.78404e-11	9.59399e-10	evm.model.chr8A.457/evm.model.chr21A.391/evm.model.chr21B.519/evm.model.chr1A.854/evm.model.chr21B.518/evm.model.chr22A.400/evm.model.chr1B.119/evm.model.chr21A.392/evm.model.chr1A.851/evm.model.chr21A.333/evm.model.chr22A.496/evm.model.chr22B.826/evm.model.chr2A.302/evm.model.chr22A.401/evm.model.chr22A.494/evm.model.chr16B.626/evm.model.chr2B.964/evm.model.chr16A.584/evm.model.chr22A.493/evm.mo…

## Sheet: Macro Infec vs By Day2 Up
PathwayID	Pathway	Category	List	Total	Pvalue	adjustPvalue	Gene
GO:0016192	vesicle-mediated transport	BP	41	3805	1.3712e-08	6.22934e-05	evm.model.chr16A.624/evm.model.chr7B.566/evm.model.chr7B.377/evm.model.chr18B.176/evm.model.chr1A.746/evm.model.chr4B.642/evm.model.chr22B.992/evm.model.chr25B.613/evm.model.chr8A.199/evm.model.chr6A.198/evm.model.chr14A.87/evm.model.chr19B.137/evm.model.chr3B.1106/evm.model.chr10A.390/evm.model.chr12B.575/evm.model.chr13B.287/evm.model.chr18A.202/evm.model.chr3A.840/evm.model.chr8A.619/evm.model…
GO:0051312	chromosome decondensation	BP	3	8	4.36377e-06	0.00287145	evm.model.chr19A.735/evm.model.chr16B.631/evm.model.chr19B.706
GO:0030100	regulation of endocytosis	BP	15	898	8.3214e-06	0.00318178	evm.model.chr16A.624/evm.model.chr4B.642/evm.model.chr22B.992/evm.model.chr8A.199/evm.model.chr8B.111/evm.model.chr18A.202/evm.model.chr3A.840/evm.model.chr7B.320/evm.model.chr21A.194/evm.model.chr25B.429/evm.model.chr15B.303/evm.model.chr9B.328/evm.model.chr13B.634/evm.model.chr11B.36/evm.model.chr8A.114
GO:0045875	negative regulation of sister chromatid cohesion	BP	4	30	8.40444e-06	0.00318178	evm.model.chr19A.735/evm.model.chr5B.150/evm.model.chr16B.631/evm.model.chr19B.706
GO:1901097	negative regulation of autophagosome maturation	BP	3	10	9.29181e-06	0.00324713	evm.model.chr22B.992/evm.model.chr3A.408/evm.model.chr3B.862
GO:0071621	granulocyte chemotaxis	BP	6	121	1.49405e-05	0.00384504	evm.model.chr4B.642/evm.model.chr13A.276/evm.model.chr13B.634/evm.model.chr11B.36/evm.model.chr24A.229/evm.model.chr25B.267
GO:0046634	regulation of alpha-beta T cell activation	BP	8	255	1.60456e-05	0.00384504	evm.model.chr18B.375/evm.model.chr8B.667/evm.model.chr18A.351/evm.model.chr10A.390/evm.model.chr10A.332/evm.model.chr10B.386/evm.model.chr19B.73/evm.model.chr11B.36
GO:1903037	regulation of leukocyte cell-cell adhesion	BP	12	651	2.71809e-05	0.00486276	evm.model.chr18B.375/evm.model.chr8B.667/evm.model.chr18A.351/evm.model.chr10A.390/evm.model.chr10A.332/evm.model.chr10B.386/evm.model.chr25B.429/evm.model.chr19B.73/evm.model.chr13B.634/evm.model.chr11B.36/evm.model.chr8A.338/evm.model.chr19B.842
GO:0050863	regulation of T cell activation	BP	12	691	4.83456e-05	0.00686357	evm.model.chr18B.375/evm.model.chr8B.667/evm.model.chr18A.351/evm.model.chr10A.390/evm.model.chr10A.332/evm.model.chr10B.386/evm.model.chr25B.429/evm.model.chr19B.73/evm.model.chr13B.634/evm.model.chr11B.36/evm.model.chr8A.338/evm.model.chr19B.842
GO:0030593	neutrophil chemotaxis	BP	5	93	5.37748e-05	0.00697997	evm.model.chr13A.276/evm.model.chr13B.634/evm.model.chr11B.36/evm.model.chr24A.229/evm.model.chr25B.267
GO:1990266	neutrophil migration	BP	5	108	0.000109525	0.0113677	evm.model.chr13A.276/evm.model.chr13B.634/evm.model.chr11B.36/evm.model.chr24A.229/evm.model.chr25B.267
GO:0051249	regulation of lymphocyte activation	BP	13	883	0.000123127	0.0115656	evm.model.chr18B.375/evm.model.chr8B.667/evm.model.chr18A.351/evm.model.chr10A.390/evm.model.chr10A.332/evm.model.chr10B.386/evm.model.chr25B.429/evm.model.chr19B.73/evm.model.chr13B.634/evm.model.chr11B.36/evm.model.chr24A.229/evm.model.chr8A.338/evm.model.chr19B.842
GO:0050854	regulation of antigen receptor-mediated signaling pathway	BP	5	112	0.000130009	0.011581	evm.model.chr18B.375/evm.model.chr18A.351/evm.model.chr10A.390/evm.model.chr10B.386/evm.model.chr13B.634
GO:1904766	negative regulation of macroautophagy by TORC1 signaling	BP	2	5	0.000184253	0.013501	evm.model.chr3A.408/evm.model.chr3B.862
GO:0048583	regulation of response to stimulus	BP	59	9133	0.000209435	0.0146379	evm.model.chr25A.200/evm.model.chr7B.566/evm.model.chr13A.394/evm.model.chr18B.375/evm.model.chr19A.735/evm.model.chr1B.586/evm.model.chr4B.642/evm.model.chr8B.667/evm.model.chr25B.613/evm.model.chr4A.900/evm.model.chr11A.229/evm.model.chr24B.403/evm.model.chr6B.419/evm.model.chr18A.351/evm.model.chr14A.87/evm.model.chr8B.111/evm.model.chr19B.137/evm.model.chr19A.686/evm.model.chr3B.1106/evm.mode…
GO:0048585	negative regulation of response to stimulus	BP	33	4229	0.000436942	0.0196537	evm.model.chr25A.200/evm.model.chr7B.566/evm.model.chr19A.735/evm.model.chr1B.586/evm.model.chr4B.642/evm.model.chr8B.667/evm.model.chr4A.900/evm.model.chr11A.229/evm.model.chr24B.403/evm.model.chr6B.419/evm.model.chr3B.1106/evm.model.chr10A.390/evm.model.chr18A.202/evm.model.chr16B.631/evm.model.chr3A.840/evm.model.chr8A.619/evm.model.chr21A.724/evm.model.chr21A.194/evm.model.chr10B.386/evm.mode…
GO:0030595	leukocyte chemotaxis	BP	6	225	0.000454515	0.0198544	evm.model.chr4B.642/evm.model.chr13A.276/evm.model.chr13B.634/evm.model.chr11B.36/evm.model.chr24A.229/evm.model.chr25B.267
GO:0050868	negative regulation of T cell activation	BP	6	260	0.000966187	0.0342921	evm.model.chr18B.375/evm.model.chr18A.351/evm.model.chr10A.390/evm.model.chr10B.386/evm.model.chr13B.634/evm.model.chr19B.842
GO:0051251	positive regulation of lymphocyte activation	BP	9	595	0.00116393	0.0381403	evm.model.chr18B.375/evm.model.chr8B.667/evm.model.chr18A.351/evm.model.chr10A.332/evm.model.chr25B.429/evm.model.chr19B.73/evm.model.chr11B.36/evm.model.chr24A.229/evm.model.chr8A.338
GO:1901525	negative regulation of mitophagy	BP	2	14	0.00163443	0.0485307	evm.model.chr3A.408/evm.model.chr3B.862

## Sheet: Macro Infec vs By Day2 Down
PathwayID	Pathway	Category	List	Total	Pvalue	adjustPvalue	Gene
GO:0002181	cytoplasmic translation	BP	150	198	6.38677e-141	3.98343e-137	evm.model.chr25A.594/evm.model.chr3B.1025/evm.model.chr20B.826/evm.model.chr21A.564/evm.model.chr22A.470/evm.model.chr21A.109/evm.model.chr22B.1042/evm.model.chr1B.1042/evm.model.chr19B.782/evm.model.chr22B.232/evm.model.chr2B.551/evm.model.chr7B.426/evm.model.chr18B.647/evm.model.chr21B.597/evm.model.chr3B.855/evm.model.chr11B.675/evm.model.chr16A.594/evm.model.chr7A.199/evm.model.chr11B.17/evm.…
GO:0006518	peptide metabolic process	BP	249	896	1.90418e-98	1.39722e-95	evm.model.chr25A.594/evm.model.chr3B.1025/evm.model.chr20B.826/evm.model.chr21A.564/evm.model.chr22A.470/evm.model.chr21A.109/evm.model.chr22B.1042/evm.model.chr21B.154/evm.model.chr1B.1042/evm.model.chr19B.782/evm.model.chr22B.232/evm.model.chr2B.551/evm.model.chr7B.426/evm.model.chr18B.647/evm.model.chr21B.597/evm.model.chr3B.855/evm.model.chr11B.675/evm.model.chr16A.594/evm.model.chr7A.199/evm…
GO:0006955	immune response	BP	349	2681	1.7063e-45	4.83737e-43	evm.model.chr20A.218/evm.model.chr21B.519/evm.model.chr23B.686/evm.model.chr21A.391/evm.model.chr9B.418/evm.model.chr17B.656/evm.model.chr1A.147/evm.model.chr21A.392/evm.model.chr22B.719/evm.model.chr7A.197/evm.model.chr23B.749/evm.model.chr5B.406/evm.model.chr8A.457/evm.model.chr1B.365/evm.model.chr20B.162/evm.model.chr20A.786/evm.model.chr10B.392/evm.model.chr1A.624/evm.model.chr20B.575/evm.mod…
GO:0016071	mRNA metabolic process	BP	218	1301	2.09132e-44	5.55046e-42	evm.model.chr3B.1025/evm.model.chr21A.564/evm.model.chr22A.470/evm.model.chr21A.109/evm.model.chr22B.1042/evm.model.chr1B.1042/evm.model.chr19B.782/evm.model.chr22B.232/evm.model.chr18B.647/evm.model.chr21B.597/evm.model.chr11B.675/evm.model.chr11B.17/evm.model.chr20A.444/evm.model.chr21A.115/evm.model.chr6A.757/evm.model.chr7A.1009/evm.model.chr3B.1140/evm.model.chr6B.810/evm.model.chr1B.365/evm…
GO:0006119	oxidative phosphorylation	BP	76	198	4.05099e-41	9.35779e-39	evm.model.chr5A.743/evm.model.chr18A.510/evm.model.chr18B.36/evm.model.chr14A.357/evm.model.chr11B.543/evm.model.chr5A.455/evm.model.chr3B.1180/evm.model.chr1A.358/evm.model.chr9B.338/evm.model.chr5B.336/evm.model.chr6B.774/evm.model.chr19B.434/evm.model.chr11A.501/evm.model.chr19A.434/evm.model.chr5B.613/evm.model.chr21A.104/evm.model.chr21B.357/evm.model.chr15B.179/evm.model.chr3A.829/evm.model…
GO:0045321	leukocyte activation	BP	244	1749	5.74128e-36	1.03792e-33	evm.model.chr23B.686/evm.model.chr1A.147/evm.model.chr22B.719/evm.model.chr7A.197/evm.model.chr8A.457/evm.model.chr1B.365/evm.model.chr1A.624/evm.model.chr10A.374/evm.model.chr16B.584/evm.model.chr16B.255/evm.model.chr19A.19/evm.model.chr6B.545/evm.model.chr8B.415/evm.model.chr24B.60/evm.model.chr17B.378/evm.model.chr11A.271/evm.model.chr2A.43/evm.model.chr10B.367/evm.model.chr11B.321/evm.model.c…
GO:0002443	leukocyte mediated immunity	BP	176	1111	1.33479e-32	2.03051e-30	evm.model.chr21B.519/evm.model.chr23B.686/evm.model.chr21A.391/evm.model.chr1A.147/evm.model.chr21A.392/evm.model.chr7A.197/evm.model.chr8A.457/evm.model.chr10A.374/evm.model.chr16B.584/evm.model.chr19A.322/evm.model.chr19A.19/evm.model.chr6B.545/evm.model.chr5A.885/evm.model.chr17B.378/evm.model.chr2A.43/evm.model.chr10B.367/evm.model.chr22B.956/evm.model.chr7B.204/evm.model.chr15A.651/evm.model…
GO:0042773	ATP synthesis coupled electron transport	BP	56	151	1.0241e-29	1.28409e-27	evm.model.chr5A.743/evm.model.chr18A.510/evm.model.chr18B.36/evm.model.chr14A.357/evm.model.chr6B.774/evm.model.chr19B.434/evm.model.chr19A.434/evm.model.chr5B.613/evm.model.chr15B.179/evm.model.chr1B.640/evm.model.chr4A.468/evm.model.chr3B.1640/evm.model.chr11B.616/evm.model.chr10B.178/evm.model.chr20B.769/evm.model.chr25B.468/evm.model.chr24A.294/evm.model.chr8B.293/evm.model.chr14A.287/evm.mod…
GO:0050776	regulation of immune response	BP	223	1751	4.02472e-27	4.18369e-25	evm.model.chr20A.218/evm.model.chr21B.519/evm.model.chr21A.391/evm.model.chr9B.418/evm.model.chr17B.656/evm.model.chr21A.392/evm.model.chr7B.540/evm.model.chr5B.406/evm.model.chr8A.457/evm.model.chr20B.162/evm.model.chr10A.374/evm.model.chr15B.550/evm.model.chr16B.441/evm.model.chr16B.584/evm.model.chr10B.130/evm.model.chr17B.378/evm.model.chr21A.460/evm.model.chr2A.43/evm.model.chr10B.367/evm.mo…
GO:0050778	positive regulation of immune response	BP	161	1165	2.84228e-23	2.44515e-21	evm.model.chr20A.218/evm.model.chr21B.519/evm.model.chr21A.391/evm.model.chr9B.418/evm.model.chr17B.656/evm.model.chr21A.392/evm.model.chr8A.457/evm.model.chr20B.162/evm.model.chr10A.374/evm.model.chr15B.550/evm.model.chr16B.441/evm.model.chr16B.584/evm.model.chr10B.130/evm.model.chr17B.378/evm.model.chr2A.43/evm.model.chr10B.367/evm.model.chr21B.299/evm.model.chr12B.535/evm.model.chr7B.204/evm.m…
GO:0033108	mitochondrial respiratory chain complex assembly	BP	46	146	2.97391e-21	2.24828e-19	evm.model.chr24A.534/evm.model.chr19B.434/evm.model.chr19A.434/evm.model.chr15B.179/evm.model.chr1B.640/evm.model.chr9A.457/evm.model.chr3B.1640/evm.model.chr11B.616/evm.model.chr20B.769/evm.model.chr24A.294/evm.model.chr14A.287/evm.model.chr3B.594/evm.model.chr16B.148/evm.model.chr19B.189/evm.model.chr11A.525/evm.model.chr15A.146/evm.model.chr24B.585/evm.model.chr14B.595/evm.model.chr21A.133/evm…
GO:0006952	defense response	BP	262	2491	1.35172e-19	8.82795e-18	evm.model.chr20A.218/evm.model.chr21B.519/evm.model.chr14B.160/evm.model.chr9B.418/evm.model.chr17B.656/evm.model.chr1A.147/evm.model.chr19B.349/evm.model.chr23B.749/evm.model.chr5B.406/evm.model.chr8A.457/evm.model.chr22A.503/evm.model.chr20B.162/evm.model.chr20A.786/evm.model.chr10B.392/evm.model.chr15B.550/evm.model.chr16B.441/evm.model.chr25A.186/evm.model.chr17A.554/evm.model.chr7A.408/evm.m…
GO:0006954	inflammatory response	BP	105	775	6.26477e-15	3.01725e-13	evm.model.chr1A.147/evm.model.chr22A.503/evm.model.chr15B.550/evm.model.chr25A.186/evm.model.chr16B.255/evm.model.chr7A.198/evm.model.chr2B.679/evm.model.chr8B.415/evm.model.chr5A.885/evm.model.chr10B.130/evm.model.chr17B.378/evm.model.chr5B.1147/evm.model.chr2A.43/evm.model.chr7B.204/evm.model.chr13B.811/evm.model.chr15B.614/evm.model.chr15A.247/evm.model.chr14A.66/evm.model.chr5B.572/evm.model.…
GO:0009615	response to virus	BP	74	463	1.69428e-14	7.88601e-13	evm.model.chr5B.406/evm.model.chr15B.550/evm.model.chr25A.186/evm.model.chr14B.704/evm.model.chr15B.614/evm.model.chr9A.271/evm.model.chr20B.509/evm.model.chr14A.547/evm.model.chr16B.495/evm.model.chr1B.912/evm.model.chr19B.520/evm.model.chr2B.883/evm.model.chr19A.821/evm.model.chr1B.925/evm.model.chr19A.192/evm.model.chr3A.378/evm.model.chr5A.241/evm.model.chr23A.706/evm.model.chr15A.468/evm.mod…
GO:0010941	regulation of cell death	BP	376	4467	2.6652e-12	1.05878e-10	evm.model.chr20A.218/evm.model.chr18A.580/evm.model.chr19A.698/evm.model.chr17B.656/evm.model.chr4B.432/evm.model.chr7A.197/evm.model.chr22A.503/evm.model.chr20A.444/evm.model.chr10B.654/evm.model.chr5A.107/evm.model.chr1B.365/evm.model.chr20B.162/evm.model.chr20B.447/evm.model.chr16B.356/evm.model.chr19B.483/evm.model.chr10B.392/evm.model.chr1A.624/evm.model.chr20B.575/evm.model.chr10A.374/evm.m…
GO:0043067	regulation of programmed cell death	BP	343	3995	2.77396e-12	1.09849e-10	evm.model.chr20A.218/evm.model.chr19A.698/evm.model.chr17B.656/evm.model.chr4B.432/evm.model.chr22A.503/evm.model.chr20A.444/evm.model.chr10B.654/evm.model.chr5A.107/evm.model.chr1B.365/evm.model.chr20B.162/evm.model.chr20B.447/evm.model.chr16B.356/evm.model.chr19B.483/evm.model.chr10B.392/evm.model.chr1A.624/evm.model.chr20B.575/evm.model.chr10A.374/evm.model.chr15B.550/evm.model.chr20A.781/evm.…
GO:0060548	negative regulation of cell death	BP	245	2635	3.30194e-12	1.29932e-10	evm.model.chr20A.218/evm.model.chr18A.580/evm.model.chr19A.698/evm.model.chr17B.656/evm.model.chr7A.197/evm.model.chr10B.654/evm.model.chr5A.107/evm.model.chr1B.365/evm.model.chr20B.162/evm.model.chr16B.356/evm.model.chr19B.483/evm.model.chr10B.392/evm.model.chr1A.624/evm.model.chr10A.374/evm.model.chr1B.668/evm.model.chr9B.784/evm.model.chr7A.408/evm.model.chr16A.553/evm.model.chr1A.37/evm.model…
GO:1903708	positive regulation of hemopoiesis	BP	68	493	1.79922e-10	5.89067e-09	evm.model.chr15B.550/evm.model.chr10B.130/evm.model.chr12B.535/evm.model.chr15B.614/evm.model.chr2B.30/evm.model.chr14A.580/evm.model.chr14A.66/evm.model.chr7A.128/evm.model.chr5A.360/evm.model.chr5B.221/evm.model.chr19A.192/evm.model.chr13B.411/evm.model.chr10A.129/evm.model.chr8A.208/evm.model.chr5A.241/evm.model.chr15A.468/evm.model.chr22B.821/evm.model.chr20A.777/evm.model.chr15A.77/evm.model…
GO:0019882	antigen processing and presentation	BP	50	309	1.92337e-10	6.28065e-09	evm.model.chr20B.468/evm.model.chr16B.584/evm.model.chr2A.43/evm.model.chr7B.204/evm.model.chr7A.518/evm.model.chr15A.247/evm.model.chr8A.212/evm.model.chr2A.517/evm.model.chr13A.642/evm.model.chr19A.818/evm.model.chr2B.76/evm.model.chr19A.821/evm.model.chr13B.620/evm.model.chr12A.516/evm.model.chr8A.208/evm.model.chr18B.246/evm.model.chr7A.286/evm.model.chr24B.180/evm.model.chr5B.589/evm.model.c…
GO:0030097	hemopoiesis	BP	162	1642	3.55777e-10	1.12354e-08	evm.model.chr20A.218/evm.model.chr17B.656/evm.model.chr1A.147/evm.model.chr21A.564/evm.model.chr22B.719/evm.model.chr21B.154/evm.model.chr2B.551/evm.model.chr21B.597/evm.model.chr20A.444/evm.model.chr1B.365/evm.model.chr3A.447/evm.model.chr20B.162/evm.model.chr20B.447/evm.model.chr1A.624/evm.model.chr16B.441/evm.model.chr21A.132/evm.model.chr3B.901/evm.model.chr16B.255/evm.model.chr11B.23/evm.mod…

## Sheet: Macro Infec vs By Day4 Up
PathwayID	Pathway	Category	List	Total	Pvalue	adjustPvalue	Gene
GO:0030036	actin cytoskeleton organization	BP	40	1610	1.37131e-12	2.41715e-09	evm.model.chr16A.42/evm.model.chr11A.341/evm.model.chr11B.394/evm.model.chr24A.351/evm.model.chr16B.75/evm.model.chr6A.59/evm.model.chr8A.619/evm.model.chr4B.626/evm.model.chr17A.106/evm.model.chr4A.524/evm.model.chr25B.580/evm.model.chr23A.257/evm.model.chr19B.34/evm.model.chr3B.1527/evm.model.chr23B.211/evm.model.chr19B.307/evm.model.chr22B.662/evm.model.chr13B.627/evm.model.chr22A.254/evm.mode…
GO:0034330	cell junction organization	BP	26	821	1.13173e-10	8.54943e-08	evm.model.chr16A.42/evm.model.chr16B.75/evm.model.chr8A.619/evm.model.chr4A.494/evm.model.chr23A.257/evm.model.chr13B.627/evm.model.chr10A.313/evm.model.chr23B.323/evm.model.chr16B.198/evm.model.chr3B.466/evm.model.chr1B.712/evm.model.chr16B.512/evm.model.chr19A.758/evm.model.chr18B.578/evm.model.chr8B.717/evm.model.chr10B.740/evm.model.chr20B.650/evm.model.chr24B.314/evm.model.chr10B.452/evm.mod…
GO:0034332	adherens junction organization	BP	15	347	2.18835e-08	5.0313e-06	evm.model.chr8A.619/evm.model.chr4A.494/evm.model.chr13B.627/evm.model.chr16B.198/evm.model.chr3B.466/evm.model.chr1B.712/evm.model.chr19A.758/evm.model.chr8B.717/evm.model.chr20B.650/evm.model.chr24B.314/evm.model.chr14B.386/evm.model.chr14A.235/evm.model.chr9B.860/evm.model.chr16A.344/evm.model.chr20A.241
GO:0051336	regulation of hydrolase activity	BP	42	2728	5.76146e-07	7.61665e-05	evm.model.chr16A.42/evm.model.chr16B.75/evm.model.chr25B.613/evm.model.chr16A.306/evm.model.chr4B.626/evm.model.chr23B.59/evm.model.chr8A.777/evm.model.chr8B.363/evm.model.chr4A.494/evm.model.chr2B.701/evm.model.chr19B.34/evm.model.chr8A.316/evm.model.chr2A.97/evm.model.chr19B.307/evm.model.chr13B.627/evm.model.chr17B.236/evm.model.chr11B.625/evm.model.chr16B.198/evm.model.chr23B.429/evm.model.ch…
GO:0048729	tissue morphogenesis	BP	47	3338	1.35124e-06	0.000153488	evm.model.chr16A.42/evm.model.chr6B.270/evm.model.chr16B.75/evm.model.chr6A.59/evm.model.chr8A.619/evm.model.chr16A.306/evm.model.chr8A.105/evm.model.chr14A.589/evm.model.chr25B.580/evm.model.chr23A.257/evm.model.chr19B.34/evm.model.chr6B.419/evm.model.chr3B.1527/evm.model.chr19B.307/evm.model.chr13B.120/evm.model.chr13A.218/evm.model.chr10A.313/evm.model.chr23B.323/evm.model.chr22A.317/evm.model…
GO:0048193	Golgi vesicle transport	BP	18	730	3.52769e-06	0.000294965	evm.model.chr8A.777/evm.model.chr19B.307/evm.model.chr15A.372/evm.model.chr11B.625/evm.model.chr2A.264/evm.model.chr15B.166/evm.model.chr10A.343/evm.model.chr17A.332/evm.model.chr8B.35/evm.model.chr13A.780/evm.model.chr13B.776/evm.model.chr15B.433/evm.model.chr7B.716/evm.model.chr21A.188/evm.model.chr23B.210/evm.model.chr7B.860/evm.model.chr10B.91/evm.model.chr13A.276
GO:2001044	regulation of integrin-mediated signaling pathway	BP	5	36	4.70819e-06	0.00035567	evm.model.chr23A.257/evm.model.chr19B.34/evm.model.chr23B.323/evm.model.chr14B.386/evm.model.chr14A.235
GO:0051312	chromosome decondensation	BP	3	8	1.76505e-05	0.000824781	evm.model.chr19A.735/evm.model.chr19B.706/evm.model.chr16A.588
GO:0034334	adherens junction maintenance	BP	6	101	7.35431e-05	0.00227425	evm.model.chr8A.619/evm.model.chr3B.466/evm.model.chr8B.717/evm.model.chr20B.650/evm.model.chr24B.314/evm.model.chr9B.860
GO:0007264	small GTPase mediated signal transduction	BP	15	697	0.000108641	0.00315657	evm.model.chr8A.619/evm.model.chr25B.613/evm.model.chr25B.580/evm.model.chr2B.701/evm.model.chr19B.34/evm.model.chr2A.97/evm.model.chr3B.466/evm.model.chr25A.464/evm.model.chr1B.712/evm.model.chr24A.414/evm.model.chr13A.588/evm.model.chr8B.717/evm.model.chr20B.650/evm.model.chr22A.28/evm.model.chr9B.188
GO:0006338	chromatin remodeling	BP	11	426	0.000197231	0.00506291	evm.model.chr19A.735/evm.model.chr14A.589/evm.model.chr16B.592/evm.model.chr5B.150/evm.model.chr19B.706/evm.model.chr18A.551/evm.model.chr7B.226/evm.model.chr16A.588/evm.model.chr2B.245/evm.model.chr3A.692/evm.model.chr5A.852
GO:0008380	RNA splicing	BP	15	742	0.000213826	0.0053085	evm.model.chr19A.731/evm.model.chr7B.1026/evm.model.chr2A.130/evm.model.chr20B.534/evm.model.chr19A.506/evm.model.chr20A.519/evm.model.chr21A.477/evm.model.chr8A.322/evm.model.chr7B.78/evm.model.chr11B.210/evm.model.chr8A.329/evm.model.chr21A.755/evm.model.chr23A.124/evm.model.chr7A.131/evm.model.chr24A.536
GO:0019222	regulation of metabolic process	BP	114	12922	0.000295485	0.00637765	evm.model.chr16A.42/evm.model.chr24A.351/evm.model.chr16B.75/evm.model.chr18A.504/evm.model.chr8A.619/evm.model.chr15B.145/evm.model.chr25B.613/evm.model.chr16A.306/evm.model.chr8A.105/evm.model.chr23B.59/evm.model.chr8A.777/evm.model.chr8B.363/evm.model.chr14B.439/evm.model.chr19A.735/evm.model.chr4A.494/evm.model.chr14A.589/evm.model.chr25B.580/evm.model.chr23A.257/evm.model.chr19B.34/evm.model…
GO:0080134	regulation of response to stress	BP	39	3199	0.000296782	0.00637961	evm.model.chr6B.270/evm.model.chr24A.351/evm.model.chr8A.619/evm.model.chr15B.145/evm.model.chr25B.613/evm.model.chr23B.59/evm.model.chr8B.363/evm.model.chr1B.586/evm.model.chr25B.580/evm.model.chr8A.316/evm.model.chr2A.97/evm.model.chr5B.150/evm.model.chr23B.336/evm.model.chr23B.429/evm.model.chr3B.466/evm.model.chr25A.464/evm.model.chr3A.656/evm.model.chr23B.241/evm.model.chr19B.144/evm.model.c…
GO:0035099	hemocyte migration	BP	5	89	0.000385686	0.00778437	evm.model.chr8A.619/evm.model.chr3B.466/evm.model.chr1B.712/evm.model.chr8B.717/evm.model.chr2B.246
GO:0002711	positive regulation of T cell mediated immunity	BP	5	90	0.00040611	0.00804311	evm.model.chr19A.758/evm.model.chr8B.667/evm.model.chr8A.571/evm.model.chr16A.344/evm.model.chr19B.73
GO:0043001	Golgi to plasma membrane protein transport	BP	4	60	0.000792214	0.0128111	evm.model.chr19B.307/evm.model.chr13A.780/evm.model.chr13B.776/evm.model.chr23B.210
GO:0006888	endoplasmic reticulum to Golgi vesicle-mediated transport	BP	9	364	0.00101404	0.0152771	evm.model.chr8A.777/evm.model.chr15A.372/evm.model.chr11B.625/evm.model.chr2A.264/evm.model.chr15B.166/evm.model.chr17A.332/evm.model.chr7B.716/evm.model.chr21A.188/evm.model.chr13A.276
GO:0006890	retrograde vesicle-mediated transport, Golgi to endoplasmic reticulum	BP	6	166	0.00106385	0.0157582	evm.model.chr11B.625/evm.model.chr2A.264/evm.model.chr17A.332/evm.model.chr8B.35/evm.model.chr10B.91/evm.model.chr13A.276
GO:0030261	chromosome condensation	BP	6	182	0.00170172	0.0218946	evm.model.chr19A.735/evm.model.chr19B.706/evm.model.chr13A.588/evm.model.chr7B.226/evm.model.chr16A.588/evm.model.chr2B.321

## Sheet: Macro Infec vs By Day4 Down
PathwayID	Pathway	Category	List	Total	Pvalue	adjustPvalue	Gene
GO:0002181	cytoplasmic translation	BP	162	198	7.79511e-134	5.61443e-130	evm.model.chr21A.564/evm.model.chr25A.594/evm.model.chr21A.109/evm.model.chr3A.154/evm.model.chr1B.365/evm.model.chr2B.551/evm.model.chr22B.1042/evm.model.chr3A.447/evm.model.chr3B.1025/evm.model.chr19B.483/evm.model.chr21B.597/evm.model.chr3A.402/evm.model.chr18B.647/evm.model.chr22A.470/evm.model.chr7A.801/evm.model.chr3B.855/evm.model.chr3B.1140/evm.model.chr6A.757/evm.model.chr1A.624/evm.mode…
GO:0045047	protein targeting to ER	BP	130	158	4.95426e-108	5.94717e-105	evm.model.chr21A.564/evm.model.chr21A.109/evm.model.chr3A.154/evm.model.chr1B.365/evm.model.chr22B.1042/evm.model.chr3A.447/evm.model.chr3B.1025/evm.model.chr19B.483/evm.model.chr21B.597/evm.model.chr18B.647/evm.model.chr22A.470/evm.model.chr7A.801/evm.model.chr11B.613/evm.model.chr3B.1140/evm.model.chr6A.757/evm.model.chr1A.624/evm.model.chr7B.907/evm.model.chr17A.411/evm.model.chr10A.234/evm.mo…
GO:0044238	primary metabolic process	BP	1722	14299	1.15923e-70	5.9638e-68	evm.model.chr21A.564/evm.model.chr25A.594/evm.model.chr21A.109/evm.model.chr3A.154/evm.model.chr9B.221/evm.model.chr1B.365/evm.model.chr2B.551/evm.model.chr22B.1042/evm.model.chr3A.447/evm.model.chr3B.1025/evm.model.chr19B.483/evm.model.chr21B.597/evm.model.chr3A.402/evm.model.chr18B.647/evm.model.chr22A.470/evm.model.chr7A.801/evm.model.chr3B.855/evm.model.chr11B.613/evm.model.chr17B.453/evm.mod…
GO:0044248	cellular catabolic process	BP	580	3246	7.90609e-65	3.55898e-62	evm.model.chr21A.564/evm.model.chr21A.109/evm.model.chr3A.154/evm.model.chr1B.365/evm.model.chr22B.1042/evm.model.chr3A.447/evm.model.chr6A.16/evm.model.chr3B.1025/evm.model.chr19B.483/evm.model.chr21B.597/evm.model.chr18B.647/evm.model.chr22A.470/evm.model.chr7A.801/evm.model.chr11B.613/evm.model.chr3B.1140/evm.model.chr5B.562/evm.model.chr6A.757/evm.model.chr1A.624/evm.model.chr7B.907/evm.model…
GO:0006119	oxidative phosphorylation	BP	104	198	1.06059e-55	3.47224e-53	evm.model.chr18A.510/evm.model.chr25A.159/evm.model.chr13B.807/evm.model.chr14A.357/evm.model.chr3A.476/evm.model.chr18B.36/evm.model.chr3B.935/evm.model.chr5A.743/evm.model.chr19A.434/evm.model.chr5B.613/evm.model.chr3B.1180/evm.model.chr11B.543/evm.model.chr19B.434/evm.model.chr9B.338/evm.model.chr3A.829/evm.model.chr6B.774/evm.model.chr24A.294/evm.model.chr5A.455/evm.model.chr13A.805/evm.model…
GO:0046034	ATP metabolic process	BP	153	413	1.17164e-55	3.75054e-53	evm.model.chr1B.385/evm.model.chr16A.199/evm.model.chr14A.41/evm.model.chr23B.829/evm.model.chr18A.510/evm.model.chr25A.159/evm.model.chr13B.807/evm.model.chr14A.357/evm.model.chr3A.476/evm.model.chr14B.176/evm.model.chr1A.603/evm.model.chr10A.374/evm.model.chr18B.36/evm.model.chr3A.255/evm.model.chr3B.935/evm.model.chr5A.743/evm.model.chr19A.434/evm.model.chr19B.363/evm.model.chr5B.613/evm.model…
GO:0006402	mRNA catabolic process	BP	146	407	4.18549e-51	1.1822e-48	evm.model.chr21A.564/evm.model.chr21A.109/evm.model.chr3A.154/evm.model.chr1B.365/evm.model.chr22B.1042/evm.model.chr3A.447/evm.model.chr3B.1025/evm.model.chr19B.483/evm.model.chr21B.597/evm.model.chr18B.647/evm.model.chr22A.470/evm.model.chr7A.801/evm.model.chr11B.613/evm.model.chr3B.1140/evm.model.chr6A.757/evm.model.chr1A.624/evm.model.chr7B.907/evm.model.chr17A.411/evm.model.chr10A.234/evm.mo…
GO:0022900	electron transport chain	BP	110	287	6.58247e-42	1.23143e-39	evm.model.chr18A.510/evm.model.chr25A.159/evm.model.chr13B.807/evm.model.chr14A.357/evm.model.chr3A.476/evm.model.chr18B.36/evm.model.chr3B.935/evm.model.chr5A.743/evm.model.chr19A.434/evm.model.chr19B.363/evm.model.chr5B.613/evm.model.chr14B.420/evm.model.chr19B.434/evm.model.chr24A.534/evm.model.chr24B.585/evm.model.chr6B.774/evm.model.chr24A.294/evm.model.chr13A.805/evm.model.chr20B.457/evm.mo…
GO:0006955	immune response	BP	440	2681	3.58221e-38	5.93124e-36	evm.model.chr1B.365/evm.model.chr1A.624/evm.model.chr14B.124/evm.model.chr17A.411/evm.model.chr9A.271/evm.model.chr20A.786/evm.model.chr21B.518/evm.model.chr20A.165/evm.model.chr23B.686/evm.model.chr16B.441/evm.model.chr1B.856/evm.model.chr7A.673/evm.model.chr16A.199/evm.model.chr1B.858/evm.model.chr1B.119/evm.model.chr7B.635/evm.model.chr2A.638/evm.model.chr5B.984/evm.model.chr1A.854/evm.model.c…
GO:0002443	leukocyte mediated immunity	BP	216	1111	3.85212e-28	3.96356e-26	evm.model.chr21B.518/evm.model.chr20A.165/evm.model.chr23B.686/evm.model.chr7A.673/evm.model.chr1B.119/evm.model.chr7B.635/evm.model.chr2A.638/evm.model.chr1A.854/evm.model.chr2A.643/evm.model.chr23A.215/evm.model.chr20B.151/evm.model.chr5B.288/evm.model.chr11A.599/evm.model.chr1A.851/evm.model.chr21B.519/evm.model.chr10B.607/evm.model.chr4B.506/evm.model.chr10A.374/evm.model.chr21A.616/evm.model…
GO:0050776	regulation of immune response	BP	291	1751	8.67596e-26	7.96033e-24	evm.model.chr1A.23/evm.model.chr2B.30/evm.model.chr21B.518/evm.model.chr16B.441/evm.model.chr1B.856/evm.model.chr7A.673/evm.model.chr1B.858/evm.model.chr10A.652/evm.model.chr1B.119/evm.model.chr7B.635/evm.model.chr8B.726/evm.model.chr1B.614/evm.model.chr2A.638/evm.model.chr5B.984/evm.model.chr1A.854/evm.model.chr22A.496/evm.model.chr22A.400/evm.model.chr22B.826/evm.model.chr23A.710/evm.model.chr2…
GO:0030449	regulation of complement activation	BP	41	96	1.63435e-18	1.00182e-16	evm.model.chr21B.518/evm.model.chr7A.673/evm.model.chr1B.119/evm.model.chr7B.635/evm.model.chr8B.726/evm.model.chr1A.854/evm.model.chr22A.496/evm.model.chr22A.400/evm.model.chr22B.826/evm.model.chr23A.710/evm.model.chr5B.381/evm.model.chr24B.221/evm.model.chr21A.333/evm.model.chr1A.851/evm.model.chr22A.401/evm.model.chr21B.519/evm.model.chr15B.373/evm.model.chr15A.314/evm.model.chr21B.683/evm.mod…
GO:0050727	regulation of inflammatory response	BP	131	672	1.53458e-17	8.91356e-16	evm.model.chr21B.518/evm.model.chr16B.441/evm.model.chr7A.673/evm.model.chr1B.119/evm.model.chr7B.635/evm.model.chr8B.726/evm.model.chr1A.854/evm.model.chr22A.496/evm.model.chr22A.400/evm.model.chr22A.556/evm.model.chr22B.826/evm.model.chr23A.710/evm.model.chr5B.381/evm.model.chr22B.953/evm.model.chr13A.466/evm.model.chr2A.674/evm.model.chr24B.221/evm.model.chr21A.333/evm.model.chr5A.609/evm.mode…
GO:0006006	glucose metabolic process	BP	68	258	2.79686e-16	1.51462e-14	evm.model.chr20A.165/evm.model.chr1B.385/evm.model.chr16A.199/evm.model.chr14A.41/evm.model.chr12A.626/evm.model.chr23B.829/evm.model.chr5B.442/evm.model.chr20B.151/evm.model.chr5B.288/evm.model.chr14B.176/evm.model.chr1A.603/evm.model.chr20B.217/evm.model.chr19B.363/evm.model.chr18A.197/evm.model.chr20A.224/evm.model.chr5A.543/evm.model.chr6A.834/evm.model.chr20A.560/evm.model.chr10B.324/evm.mod…
GO:0009615	response to virus	BP	89	463	5.34646e-12	2.13933e-10	evm.model.chr9A.271/evm.model.chr5B.984/evm.model.chr17A.239/evm.model.chr3A.378/evm.model.chr12A.626/evm.model.chr6B.546/evm.model.chr5A.241/evm.model.chr20B.232/evm.model.chr1A.493/evm.model.chr14A.547/evm.model.chr1B.912/evm.model.chr5A.242/evm.model.chr19A.821/evm.model.chr14B.264/evm.model.chr15A.468/evm.model.chr23A.706/evm.model.chr16A.773/evm.model.chr1B.925/evm.model.chr16B.835/evm.model…
GO:1903706	regulation of hemopoiesis	BP	151	1046	3.81177e-09	1.08515e-07	evm.model.chr2B.30/evm.model.chr2A.638/evm.model.chr5B.984/evm.model.chr2A.643/evm.model.chr8B.415/evm.model.chr5A.241/evm.model.chr5A.197/evm.model.chr19A.19/evm.model.chr3B.841/evm.model.chr5A.242/evm.model.chr7B.74/evm.model.chr15A.468/evm.model.chr8A.359/evm.model.chr10B.436/evm.model.chr20B.162/evm.model.chr16B.630/evm.model.chr7A.128/evm.model.chr21B.713/evm.model.chr1B.659/evm.model.chr3B.…
GO:0043067	regulation of programmed cell death	BP	457	3995	1.17624e-08	3.17299e-07	evm.model.chr1B.365/evm.model.chr19B.483/evm.model.chr5B.562/evm.model.chr1A.624/evm.model.chr1A.23/evm.model.chr20B.447/evm.model.chr20A.444/evm.model.chr16A.553/evm.model.chr2B.30/evm.model.chr1B.668/evm.model.chr1A.37/evm.model.chr1B.856/evm.model.chr19A.477/evm.model.chr16A.199/evm.model.chr1B.858/evm.model.chr19A.427/evm.model.chr2A.638/evm.model.chr5B.984/evm.model.chr20A.781/evm.model.chr2…
GO:0043069	negative regulation of programmed cell death	BP	284	2349	1.01265e-07	2.37965e-06	evm.model.chr1B.365/evm.model.chr19B.483/evm.model.chr1A.624/evm.model.chr1A.23/evm.model.chr16A.553/evm.model.chr2B.30/evm.model.chr1B.668/evm.model.chr1A.37/evm.model.chr1B.856/evm.model.chr19A.477/evm.model.chr16A.199/evm.model.chr1B.858/evm.model.chr2A.638/evm.model.chr5B.984/evm.model.chr2A.643/evm.model.chr8B.415/evm.model.chr13A.466/evm.model.chr2A.674/evm.model.chr10A.374/evm.model.chr18B…
GO:0007596	blood coagulation	BP	83	538	8.87787e-07	1.80121e-05	evm.model.chr1A.23/evm.model.chr1B.856/evm.model.chr7A.673/evm.model.chr1B.858/evm.model.chr1B.119/evm.model.chr7B.635/evm.model.chr8B.726/evm.model.chr1A.854/evm.model.chr22A.556/evm.model.chr9B.319/evm.model.chr5B.381/evm.model.chr22B.953/evm.model.chr2A.674/evm.model.chr20B.647/evm.model.chr8B.897/evm.model.chr1A.851/evm.model.chr22A.265/evm.model.chr1A.387/evm.model.chr22B.676/evm.model.chr15…
GO:0050819	negative regulation of coagulation	BP	23	95	8.8514e-06	0.000146557	evm.model.chr1A.23/evm.model.chr1B.856/evm.model.chr7A.673/evm.model.chr1B.858/evm.model.chr7B.635/evm.model.chr22A.556/evm.model.chr22B.953/evm.model.chr2A.674/evm.model.chr20B.647/evm.model.chr15B.475/evm.model.chr15A.397/evm.model.chr16B.436/evm.model.chr21B.683/evm.model.chr16A.405/evm.model.chr15B.499/evm.model.chr20A.623/evm.model.chr21B.835/evm.model.chr1B.588/evm.model.chr18A.133/evm.mode…

## Sheet: Mural Day2 vs Day0 Up
PathwayID	Pathway	Category	List	Total	Pvalue	adjustPvalue	Gene
GO:0001819	positive regulation of cytokine production	BP	9	797	8.48131e-08	0.000203551	evm.model.chr7A.198/evm.model.chr17A.239/evm.model.chr2B.30/evm.model.chr3A.378/evm.model.chr2A.604/evm.model.chr5A.165/evm.model.chr23A.706/evm.model.chr8B.667/evm.model.chr2B.679
GO:0043207	response to external biotic stimulus	BP	11	2078	4.55038e-06	0.00229596	evm.model.chr7A.198/evm.model.chr9A.271/evm.model.chr17A.239/evm.model.chr3A.378/evm.model.chr2A.604/evm.model.chr5A.165/evm.model.chr19B.745/evm.model.chr23A.706/evm.model.chr1B.925/evm.model.chr9B.208/evm.model.chr2B.679
GO:0009615	response to virus	BP	6	463	7.52597e-06	0.00229596	evm.model.chr9A.271/evm.model.chr17A.239/evm.model.chr3A.378/evm.model.chr5A.165/evm.model.chr23A.706/evm.model.chr1B.925
GO:0031349	positive regulation of defense response	BP	7	760	1.10469e-05	0.00229596	evm.model.chr2B.798/evm.model.chr17A.239/evm.model.chr2B.30/evm.model.chr3A.378/evm.model.chr2A.604/evm.model.chr23A.706/evm.model.chr2B.679
GO:0071347	cellular response to interleukin-1	BP	5	287	1.14798e-05	0.00229596	evm.model.chr7A.198/evm.model.chr2A.604/evm.model.chr5A.165/evm.model.chr9B.208/evm.model.chr2B.679
GO:0048514	blood vessel morphogenesis	BP	7	931	4.06301e-05	0.00513222	evm.model.chr13A.122/evm.model.chr3B.453/evm.model.chr18B.528/evm.model.chr12A.146/evm.model.chr2A.604/evm.model.chr2B.679/evm.model.chr23B.601
GO:0002699	positive regulation of immune effector process	BP	5	455	0.000102944	0.00885121	evm.model.chr17A.239/evm.model.chr2B.30/evm.model.chr3A.378/evm.model.chr5A.165/evm.model.chr8B.667
GO:0031394	positive regulation of prostaglandin biosynthetic process	BP	2	18	0.000160968	0.00965806	evm.model.chr2A.604/evm.model.chr2B.679
GO:0045785	positive regulation of cell adhesion	BP	6	992	0.000502973	0.0151905	evm.model.chr7A.198/evm.model.chr2B.30/evm.model.chr5A.165/evm.model.chr6B.783/evm.model.chr8B.667/evm.model.chr23B.601
GO:0071345	cellular response to cytokine stimulus	BP	8	1862	0.000519008	0.0151905	evm.model.chr7A.198/evm.model.chr9A.271/evm.model.chr17A.239/evm.model.chr9B.221/evm.model.chr2A.604/evm.model.chr5A.165/evm.model.chr9B.208/evm.model.chr2B.679
GO:0019229	regulation of vasoconstriction	BP	3	217	0.00150451	0.0275198	evm.model.chr2B.798/evm.model.chr2A.604/evm.model.chr2B.679
GO:0050863	regulation of T cell activation	BP	4	691	0.0056304	0.0498633	evm.model.chr2B.30/evm.model.chr5A.165/evm.model.chr6B.783/evm.model.chr8B.667

## Sheet: Mural Day2 vs Day0 Down
PathwayID	Pathway	Category	List	Total	Pvalue	adjustPvalue	Gene
GO:0002181	cytoplasmic translation	BP	65	198	1.28394e-25	8.89259e-22	evm.model.chr21A.340/evm.model.chr11A.652/evm.model.chr3B.895/evm.model.chr18A.85/evm.model.chr12B.426/evm.model.chr8B.885/evm.model.chr16A.594/evm.model.chr3A.351/evm.model.chr11B.675/evm.model.chr19B.426/evm.model.chr1A.624/evm.model.chr1B.668/evm.model.chr3B.1025/evm.model.chr19B.11/evm.model.chr5B.409/evm.model.chr7B.907/evm.model.chr19A.66/evm.model.chr18B.308/evm.model.chr3B.805/evm.model.c…
GO:0006402	mRNA catabolic process	BP	82	407	6.85286e-17	5.93286e-14	evm.model.chr13B.164/evm.model.chr10A.743/evm.model.chr15A.381/evm.model.chr3B.1067/evm.model.chr3A.590/evm.model.chr19B.687/evm.model.chr10B.284/evm.model.chr19B.103/evm.model.chr23A.653/evm.model.chr5B.656/evm.model.chr1B.157/evm.model.chr6B.357/evm.model.chr11A.652/evm.model.chr19B.684/evm.model.chr3B.773/evm.model.chr18A.85/evm.model.chr6A.422/evm.model.chr12B.426/evm.model.chr11A.484/evm.mod…
GO:0009892	negative regulation of metabolic process	BP	643	6582	5.63054e-16	4.33301e-13	evm.model.chr3B.670/evm.model.chr9B.273/evm.model.chr17B.818/evm.model.chr20B.112/evm.model.chr12B.634/evm.model.chr18B.549/evm.model.chr22B.906/evm.model.chr5A.1031/evm.model.chr5B.197/evm.model.chr7A.170/evm.model.chr8A.328/evm.model.chr10B.60/evm.model.chr11B.429/evm.model.chr12B.187/evm.model.chr19B.8/evm.model.chr2B.193/evm.model.chr22A.596/evm.model.chr18A.236/evm.model.chr12B.173/evm.model…
GO:0019222	regulation of metabolic process	BP	1131	12922	6.66954e-15	3.69546e-12	evm.model.chr3B.670/evm.model.chr9B.273/evm.model.chr7B.917/evm.model.chr19A.750/evm.model.chr22B.786/evm.model.chr17B.818/evm.model.chr19B.224/evm.model.chr7B.423/evm.model.chr20B.112/evm.model.chr12B.634/evm.model.chr18B.549/evm.model.chr21B.605/evm.model.chr22B.906/evm.model.chr5A.1031/evm.model.chr5B.197/evm.model.chr7A.170/evm.model.chr7A.474/evm.model.chr7A.893/evm.model.chr7B.354/evm.model…
GO:0002376	immune system process	BP	453	4885	7.04664e-08	1.00629e-05	evm.model.chr3B.670/evm.model.chr9B.273/evm.model.chr12B.634/evm.model.chr15B.332/evm.model.chr7A.170/evm.model.chr7B.354/evm.model.chr8A.328/evm.model.chr10B.60/evm.model.chr5B.554/evm.model.chr12B.173/evm.model.chr17A.636/evm.model.chr15B.574/evm.model.chr13B.164/evm.model.chr3B.1243/evm.model.chr4A.504/evm.model.chr6B.396/evm.model.chr11A.637/evm.model.chr10A.256/evm.model.chr10A.613/evm.model…
GO:0051726	regulation of cell cycle	BP	299	3026	8.42237e-08	1.19048e-05	evm.model.chr3B.670/evm.model.chr9B.273/evm.model.chr18B.549/evm.model.chr22B.906/evm.model.chr25A.436/evm.model.chr5A.1031/evm.model.chr5B.197/evm.model.chr7B.354/evm.model.chr10B.60/evm.model.chr11B.429/evm.model.chr22A.596/evm.model.chr8A.702/evm.model.chr12B.173/evm.model.chr19B.42/evm.model.chr15B.574/evm.model.chr13B.164/evm.model.chr4A.504/evm.model.chr14B.649/evm.model.chr19A.659/evm.mode…
GO:0030097	hemopoiesis	BP	177	1642	2.4122e-07	3.09387e-05	evm.model.chr3B.670/evm.model.chr7A.170/evm.model.chr10B.60/evm.model.chr5B.554/evm.model.chr15B.574/evm.model.chr13B.164/evm.model.chr4A.504/evm.model.chr6B.396/evm.model.chr12A.257/evm.model.chr12B.275/evm.model.chr16A.148/evm.model.chr16B.844/evm.model.chr17A.412/evm.model.chr20A.507/evm.model.chr22B.1071/evm.model.chr3A.1030/evm.model.chr5A.798/evm.model.chr6A.527/evm.model.chr8B.406/evm.mode…
GO:0033044	regulation of chromosome organization	BP	110	917	3.74611e-07	4.55185e-05	evm.model.chr12B.634/evm.model.chr5B.197/evm.model.chr10B.60/evm.model.chr4A.504/evm.model.chr14A.49/evm.model.chr19B.573/evm.model.chr23A.13/evm.model.chr3B.722/evm.model.chr3B.831/evm.model.chr7B.1056/evm.model.chr6A.847/evm.model.chr7A.335/evm.model.chr5B.688/evm.model.chr4B.56/evm.model.chr10B.397/evm.model.chr16B.484/evm.model.chr23B.480/evm.model.chr25A.490/evm.model.chr24B.156/evm.model.ch…
GO:0002521	leukocyte differentiation	BP	93	769	2.0946e-06	0.000209793	evm.model.chr7A.170/evm.model.chr10B.60/evm.model.chr15B.574/evm.model.chr13B.164/evm.model.chr6B.396/evm.model.chr12A.257/evm.model.chr12B.275/evm.model.chr16B.844/evm.model.chr22B.1071/evm.model.chr3A.1030/evm.model.chr5A.798/evm.model.chr8B.406/evm.model.chr7B.578/evm.model.chr8B.509/evm.model.chr5B.688/evm.model.chr10A.275/evm.model.chr15A.533/evm.model.chr2B.854/evm.model.chr23A.742/evm.mode…
GO:0009893	positive regulation of metabolic process	BP	686	7992	2.14497e-06	0.000209793	evm.model.chr3B.670/evm.model.chr9B.273/evm.model.chr7B.917/evm.model.chr22B.786/evm.model.chr7B.423/evm.model.chr12B.634/evm.model.chr18B.549/evm.model.chr5A.1031/evm.model.chr5B.197/evm.model.chr7A.170/evm.model.chr7A.474/evm.model.chr7B.599/evm.model.chr8A.328/evm.model.chr10B.60/evm.model.chr19B.8/evm.model.chr2B.193/evm.model.chr7B.916/evm.model.chr5B.554/evm.model.chr8A.702/evm.model.chr12B…
GO:1905176	positive regulation of vascular associated smooth muscle cell dedifferentiation	BP	5	5	2.22636e-06	0.000209793	evm.model.chr3B.670/evm.model.chr22A.512/evm.model.chr22A.414/evm.model.chr22B.901/evm.model.chr3A.227
GO:0002764	immune response-regulating signaling pathway	BP	82	670	5.26195e-06	0.000447169	evm.model.chr7B.354/evm.model.chr15B.574/evm.model.chr11A.637/evm.model.chr21A.516/evm.model.chr22B.1071/evm.model.chr5A.798/evm.model.chr7A.1054/evm.model.chr7A.416/evm.model.chr7B.578/evm.model.chr3A.435/evm.model.chr24B.133/evm.model.chr14A.215/evm.model.chr13B.173/evm.model.chr10A.586/evm.model.chr10A.275/evm.model.chr9B.184/evm.model.chr15A.533/evm.model.chr16B.912/evm.model.chr23A.742/evm.m…
GO:0046649	lymphocyte activation	BP	93	794	7.84707e-06	0.000631963	evm.model.chr8A.328/evm.model.chr10B.60/evm.model.chr15B.574/evm.model.chr13B.164/evm.model.chr3B.1243/evm.model.chr12A.257/evm.model.chr12B.275/evm.model.chr22B.1071/evm.model.chr25B.48/evm.model.chr3A.1030/evm.model.chr5A.798/evm.model.chr8B.457/evm.model.chr7B.578/evm.model.chr19B.637/evm.model.chr5B.688/evm.model.chr24A.105/evm.model.chr10A.275/evm.model.chr9B.184/evm.model.chr13B.779/evm.mod…
GO:0006914	autophagy	BP	61	479	2.52178e-05	0.00167941	evm.model.chr7B.354/evm.model.chr10B.457/evm.model.chr16A.108/evm.model.chr17B.551/evm.model.chr21B.730/evm.model.chr25B.712/evm.model.chr7A.416/evm.model.chr7A.865/evm.model.chr7B.1056/evm.model.chr6A.713/evm.model.chr10A.458/evm.model.chr12B.89/evm.model.chr15B.476/evm.model.chr7A.675/evm.model.chr11B.12/evm.model.chr20A.776/evm.model.chr5B.1137/evm.model.chr9B.365/evm.model.chr22B.810/evm.mode…
GO:0016236	macroautophagy	BP	46	330	2.67789e-05	0.00176639	evm.model.chr7B.354/evm.model.chr10B.457/evm.model.chr16A.108/evm.model.chr21B.730/evm.model.chr25B.712/evm.model.chr7A.416/evm.model.chr7A.865/evm.model.chr6A.713/evm.model.chr10A.458/evm.model.chr15B.476/evm.model.chr7A.675/evm.model.chr11B.12/evm.model.chr5B.1137/evm.model.chr9B.365/evm.model.chr22B.810/evm.model.chr13B.798/evm.model.chr24A.146/evm.model.chr5B.537/evm.model.chr24B.481/evm.mode…
GO:0043065	positive regulation of apoptotic process	BP	171	1715	3.81419e-05	0.00231074	evm.model.chr9B.273/evm.model.chr12B.634/evm.model.chr22B.906/evm.model.chr7B.354/evm.model.chr8A.328/evm.model.chr10B.60/evm.model.chr15B.574/evm.model.chr10A.613/evm.model.chr16A.148/evm.model.chr17B.551/evm.model.chr18B.321/evm.model.chr18B.334/evm.model.chr19A.83/evm.model.chr20A.589/evm.model.chr20B.645/evm.model.chr21B.105/evm.model.chr22B.1071/evm.model.chr2B.92/evm.model.chr3A.1006/evm.mo…
GO:0022407	regulation of cell-cell adhesion	BP	106	991	8.7527e-05	0.00438198	evm.model.chr9B.273/evm.model.chr5B.197/evm.model.chr15B.574/evm.model.chr12A.257/evm.model.chr12B.275/evm.model.chr16A.148/evm.model.chr18B.126/evm.model.chr19A.83/evm.model.chr22B.1071/evm.model.chr3A.1030/evm.model.chr5A.798/evm.model.chr2B.736/evm.model.chr3A.435/evm.model.chr22B.808/evm.model.chr5B.688/evm.model.chr23B.506/evm.model.chr2A.726/evm.model.chr25A.490/evm.model.chr3A.794/evm.mode…
GO:0042110	T cell activation	BP	65	542	8.7627e-05	0.00438198	evm.model.chr8A.328/evm.model.chr10B.60/evm.model.chr15B.574/evm.model.chr13B.164/evm.model.chr12A.257/evm.model.chr12B.275/evm.model.chr22B.1071/evm.model.chr25B.48/evm.model.chr3A.1030/evm.model.chr5A.798/evm.model.chr7B.578/evm.model.chr5B.688/evm.model.chr24A.105/evm.model.chr10A.275/evm.model.chr9B.184/evm.model.chr23A.742/evm.model.chr14B.414/evm.model.chr19B.194/evm.model.chr3B.825/evm.mod…
GO:0043067	regulation of programmed cell death	BP	352	3995	0.000211472	0.00861562	evm.model.chr9B.273/evm.model.chr7B.423/evm.model.chr12B.634/evm.model.chr22B.906/evm.model.chr2A.198/evm.model.chr5A.1031/evm.model.chr7A.474/evm.model.chr7B.354/evm.model.chr7B.599/evm.model.chr8A.328/evm.model.chr10B.60/evm.model.chr18B.432/evm.model.chr15B.574/evm.model.chr16A.776/evm.model.chr10A.333/evm.model.chr10A.613/evm.model.chr10B.457/evm.model.chr12B.566/evm.model.chr16A.148/evm.mode…
GO:0031060	regulation of histone methylation	BP	28	185	0.000242443	0.00930282	evm.model.chr4A.504/evm.model.chr6A.847/evm.model.chr10B.397/evm.model.chr16B.484/evm.model.chr21B.263/evm.model.chr10B.24/evm.model.chr6B.77/evm.model.chr2B.737/evm.model.chr8B.397/evm.model.chr23B.26/evm.model.chr22A.11/evm.model.chr14B.34/evm.model.chr13A.601/evm.model.chr19B.618/evm.model.chr2A.665/evm.model.chr3B.1125/evm.model.chr8B.813/evm.model.chr17A.227/evm.model.chr19B.153/evm.model.ch…

## Sheet: Mural Day4 vs Day0 Up
PathwayID	Pathway	Category	List	Total	Pvalue	adjustPvalue	Gene
GO:0009615	response to virus	BP	15	463	1.53659e-10	1.67603e-07	evm.model.chr5A.165/evm.model.chr9A.271/evm.model.chr17A.239/evm.model.chr5A.671/evm.model.chr16B.495/evm.model.chr3A.378/evm.model.chr23A.706/evm.model.chr6B.546/evm.model.chr5B.984/evm.model.chr6A.452/evm.model.chr13B.802/evm.model.chr16A.460/evm.model.chr1B.925/evm.model.chr23A.237/evm.model.chr5A.241
GO:0050776	regulation of immune response	BP	23	1751	6.97168e-08	5.05992e-05	evm.model.chr20A.218/evm.model.chr5A.165/evm.model.chr2B.30/evm.model.chr18A.345/evm.model.chr17A.239/evm.model.chr1A.23/evm.model.chr3A.378/evm.model.chr23A.706/evm.model.chr22B.681/evm.model.chr10B.506/evm.model.chr5B.984/evm.model.chr10A.511/evm.model.chr8B.667/evm.model.chr6A.452/evm.model.chr1B.856/evm.model.chr19A.758/evm.model.chr10B.504/evm.model.chr6A.332/evm.model.chr1B.858/evm.model.ch…
GO:0034097	response to cytokine	BP	24	2061	3.18321e-07	9.92026e-05	evm.model.chr20A.218/evm.model.chr5A.165/evm.model.chr9A.271/evm.model.chr17A.239/evm.model.chr1A.23/evm.model.chr16A.553/evm.model.chr9B.221/evm.model.chr7A.198/evm.model.chr22B.681/evm.model.chr6B.546/evm.model.chr5B.984/evm.model.chr23A.161/evm.model.chr6A.452/evm.model.chr13B.802/evm.model.chr1B.856/evm.model.chr24B.58/evm.model.chr23A.237/evm.model.chr1B.858/evm.model.chr9B.208/evm.model.chr…
GO:1901222	regulation of NIK/NF-kappaB signaling	BP	8	226	1.87519e-06	0.000454526	evm.model.chr20A.218/evm.model.chr2B.798/evm.model.chr5A.165/evm.model.chr2A.693/evm.model.chr16B.495/evm.model.chr5B.984/evm.model.chr13B.802/evm.model.chr16A.460
GO:0002821	positive regulation of adaptive immune response	BP	8	252	4.19891e-06	0.000737965	evm.model.chr5A.165/evm.model.chr2B.30/evm.model.chr17A.239/evm.model.chr5B.984/evm.model.chr8B.667/evm.model.chr19A.758/evm.model.chr10A.374/evm.model.chr9B.109
GO:0001819	positive regulation of cytokine production	BP	13	797	7.00601e-06	0.00101806	evm.model.chr5A.165/evm.model.chr2B.30/evm.model.chr17A.239/evm.model.chr16B.495/evm.model.chr3A.378/evm.model.chr23A.706/evm.model.chr7A.198/evm.model.chr5B.984/evm.model.chr8B.667/evm.model.chr13B.802/evm.model.chr16A.460/evm.model.chr2B.679/evm.model.chr9B.109
GO:0060337	type I interferon signaling pathway	BP	5	78	1.00984e-05	0.00112973	evm.model.chr9A.271/evm.model.chr17A.239/evm.model.chr6B.546/evm.model.chr6A.452/evm.model.chr5A.241
GO:0043069	negative regulation of programmed cell death	BP	23	2349	1.09043e-05	0.00116037	evm.model.chr16B.75/evm.model.chr20A.218/evm.model.chr2B.798/evm.model.chr5A.165/evm.model.chr2B.30/evm.model.chr2A.693/evm.model.chr4B.702/evm.model.chr1A.23/evm.model.chr16B.495/evm.model.chr16A.553/evm.model.chr5B.984/evm.model.chr8B.667/evm.model.chr23A.161/evm.model.chr16A.42/evm.model.chr13B.802/evm.model.chr16A.460/evm.model.chr1B.856/evm.model.chr23A.237/evm.model.chr1B.858/evm.model.chr1…
GO:0001817	regulation of cytokine production	BP	16	1286	1.74441e-05	0.00152217	evm.model.chr5A.165/evm.model.chr2B.30/evm.model.chr17A.239/evm.model.chr16B.495/evm.model.chr3A.378/evm.model.chr23A.706/evm.model.chr7A.198/evm.model.chr5B.984/evm.model.chr8B.667/evm.model.chr4A.524/evm.model.chr13B.802/evm.model.chr16A.460/evm.model.chr6A.332/evm.model.chr5A.241/evm.model.chr2B.679/evm.model.chr9B.109
GO:0002711	positive regulation of T cell mediated immunity	BP	5	90	2.03055e-05	0.00165518	evm.model.chr17A.239/evm.model.chr8B.667/evm.model.chr19A.758/evm.model.chr10A.374/evm.model.chr9B.109
GO:0031639	plasminogen activation	BP	3	16	2.5612e-05	0.00177011	evm.model.chr1A.23/evm.model.chr1B.856/evm.model.chr1B.858
GO:0006471	protein ADP-ribosylation	BP	4	56	5.33465e-05	0.00290939	evm.model.chr10B.506/evm.model.chr10A.511/evm.model.chr18B.528/evm.model.chr10B.504
GO:0043067	regulation of programmed cell death	BP	30	3995	6.93087e-05	0.00336037	evm.model.chr16B.75/evm.model.chr20A.218/evm.model.chr2B.798/evm.model.chr5A.165/evm.model.chr2B.30/evm.model.chr18A.345/evm.model.chr2A.693/evm.model.chr4B.702/evm.model.chr1A.23/evm.model.chr5A.671/evm.model.chr16B.495/evm.model.chr23A.324/evm.model.chr16A.553/evm.model.chr6A.109/evm.model.chr5B.984/evm.model.chr8B.667/evm.model.chr23A.161/evm.model.chr16A.42/evm.model.chr13B.802/evm.model.chr1…
GO:0071731	response to nitric oxide	BP	4	65	9.58862e-05	0.0039843	evm.model.chr5A.165/evm.model.chr18A.345/evm.model.chr5B.984/evm.model.chr9B.109
GO:0007155	cell adhesion	BP	17	1647	9.694e-05	0.00399009	evm.model.chr2B.798/evm.model.chr18A.345/evm.model.chr2A.693/evm.model.chr1A.23/evm.model.chr23A.324/evm.model.chr22B.681/evm.model.chr4A.862/evm.model.chr24B.314/evm.model.chr6B.783/evm.model.chr1B.856/evm.model.chr19A.758/evm.model.chr11B.473/evm.model.chr14A.85/evm.model.chr1B.858/evm.model.chr1A.402/evm.model.chr1A.407/evm.model.chr1A.279
GO:0019229	regulation of vasoconstriction	BP	6	217	0.000149449	0.00525844	evm.model.chr2B.798/evm.model.chr2A.693/evm.model.chr1A.23/evm.model.chr1B.856/evm.model.chr1B.858/evm.model.chr2B.679
GO:0030195	negative regulation of blood coagulation	BP	4	92	0.00036693	0.00958631	evm.model.chr1A.23/evm.model.chr1B.856/evm.model.chr1B.858/evm.model.chr9B.208
GO:0010750	positive regulation of nitric oxide mediated signal transduction	BP	2	10	0.000583207	0.0121878	evm.model.chr2B.798/evm.model.chr2A.693
GO:0000302	response to reactive oxygen species	BP	8	537	0.000806937	0.0151102	evm.model.chr2B.798/evm.model.chr5A.165/evm.model.chr18A.345/evm.model.chr2A.693/evm.model.chr5B.984/evm.model.chr23A.237/evm.model.chr1A.407/evm.model.chr9B.109
GO:0050729	positive regulation of inflammatory response	BP	5	214	0.00115327	0.019132	evm.model.chr20A.218/evm.model.chr2B.798/evm.model.chr2A.693/evm.model.chr1A.509/evm.model.chr2B.679

## Sheet: Mural Day4 vs Day0 Down
PathwayID	Pathway	Category	List	Total	Pvalue	adjustPvalue	Gene
GO:0002181	cytoplasmic translation	BP	126	198	1.83405e-99	1.198e-95	evm.model.chr21A.340/evm.model.chr11A.652/evm.model.chr14B.597/evm.model.chr11B.675/evm.model.chr23A.174/evm.model.chr5B.136/evm.model.chr11A.27/evm.model.chr9B.2/evm.model.chr18A.85/evm.model.chr5A.280/evm.model.chr3B.1025/evm.model.chr19B.11/evm.model.chr2A.525/evm.model.chr3A.351/evm.model.chr16A.594/evm.model.chr18A.600/evm.model.chr5B.409/evm.model.chr5B.396/evm.model.chr2B.66/evm.model.chr1…
GO:0016071	mRNA metabolic process	BP	180	1301	5.45998e-23	1.69832e-20	evm.model.chr19A.659/evm.model.chr5B.656/evm.model.chr11A.652/evm.model.chr19B.684/evm.model.chr3B.1179/evm.model.chr14B.731/evm.model.chr12A.269/evm.model.chr4B.303/evm.model.chr12B.153/evm.model.chr13B.164/evm.model.chr19B.175/evm.model.chr15B.437/evm.model.chr19B.168/evm.model.chr7B.1056/evm.model.chr1A.191/evm.model.chr2B.139/evm.model.chr11B.675/evm.model.chr2A.113/evm.model.chr23A.174/evm.m…
GO:0019538	protein metabolic process	BP	656	8036	1.93867e-13	3.3769e-11	evm.model.chr3B.670/evm.model.chr12B.123/evm.model.chr12B.634/evm.model.chr1A.813/evm.model.chr3B.797/evm.model.chr1B.493/evm.model.chr12A.257/evm.model.chr21A.377/evm.model.chr22B.870/evm.model.chr25A.173/evm.model.chr5B.651/evm.model.chr7A.1054/evm.model.chr7A.227/evm.model.chr11A.462/evm.model.chr19A.750/evm.model.chr8B.509/evm.model.chr15B.332/evm.model.chr24B.132/evm.model.chr24B.156/evm.mod…
GO:0002376	immune system process	BP	381	4885	1.57294e-05	0.00142701	evm.model.chr3B.670/evm.model.chr12B.634/evm.model.chr1A.813/evm.model.chr12A.257/evm.model.chr16B.236/evm.model.chr16B.844/evm.model.chr1A.391/evm.model.chr25B.48/evm.model.chr3A.1006/evm.model.chr3A.1030/evm.model.chr6B.453/evm.model.chr6B.567/evm.model.chr7A.1054/evm.model.chr7A.227/evm.model.chr8B.406/evm.model.chr11A.462/evm.model.chr8B.509/evm.model.chr15B.332/evm.model.chr17A.636/evm.model…
GO:0030097	hemopoiesis	BP	147	1642	2.52941e-05	0.00227891	evm.model.chr3B.670/evm.model.chr12A.257/evm.model.chr16B.236/evm.model.chr16B.844/evm.model.chr3A.1030/evm.model.chr8B.406/evm.model.chr8B.509/evm.model.chr24B.156/evm.model.chr12B.275/evm.model.chr11A.481/evm.model.chr16A.148/evm.model.chr5B.688/evm.model.chr5B.554/evm.model.chr10B.60/evm.model.chr15A.533/evm.model.chr17A.412/evm.model.chr19B.194/evm.model.chr2A.159/evm.model.chr20A.507/evm.mod…
GO:0002521	leukocyte differentiation	BP	78	769	4.54607e-05	0.00404013	evm.model.chr12A.257/evm.model.chr16B.236/evm.model.chr16B.844/evm.model.chr3A.1030/evm.model.chr8B.406/evm.model.chr8B.509/evm.model.chr12B.275/evm.model.chr11A.481/evm.model.chr5B.688/evm.model.chr10B.60/evm.model.chr15A.533/evm.model.chr19B.194/evm.model.chr2A.159/evm.model.chr11B.527/evm.model.chr5A.266/evm.model.chr7A.170/evm.model.chr15B.574/evm.model.chr6B.396/evm.model.chr6B.258/evm.model…
GO:0038093	Fc receptor signaling pathway	BP	33	249	6.41395e-05	0.00551262	evm.model.chr21A.516/evm.model.chr3A.435/evm.model.chr16B.532/evm.model.chr15B.193/evm.model.chr5A.798/evm.model.chr20A.38/evm.model.chr4B.290/evm.model.chr15A.98/evm.model.chr7B.578/evm.model.chr13B.173/evm.model.chr6B.528/evm.model.chr21A.466/evm.model.chr13A.158/evm.model.chr8B.890/evm.model.chr16A.570/evm.model.chr21A.275/evm.model.chr17A.368/evm.model.chr19A.531/evm.model.chr2B.588/evm.model…
GO:0045321	leukocyte activation	BP	150	1749	0.000165957	0.0110263	evm.model.chr12B.634/evm.model.chr12A.257/evm.model.chr16B.844/evm.model.chr1A.391/evm.model.chr25B.48/evm.model.chr3A.1030/evm.model.chr6B.453/evm.model.chr7A.1054/evm.model.chr7A.227/evm.model.chr8B.509/evm.model.chr11A.637/evm.model.chr12B.275/evm.model.chr5B.688/evm.model.chr10B.60/evm.model.chr19B.194/evm.model.chr21A.516/evm.model.chr2A.159/evm.model.chr8A.328/evm.model.chr24A.105/evm.model…
GO:0051726	regulation of cell cycle	BP	242	3026	0.000169094	0.0111568	evm.model.chr3B.670/evm.model.chr5A.1031/evm.model.chr21A.377/evm.model.chr3A.1006/evm.model.chr6B.238/evm.model.chr25A.436/evm.model.chr5B.197/evm.model.chr24B.156/evm.model.chr8A.702/evm.model.chr19A.292/evm.model.chr14B.356/evm.model.chr19A.659/evm.model.chr10B.60/evm.model.chr15A.533/evm.model.chr22B.906/evm.model.chr19B.194/evm.model.chr21A.340/evm.model.chr24A.532/evm.model.chr21B.105/evm.m…
GO:0010917	negative regulation of mitochondrial membrane potential	BP	7	23	0.000438476	0.0245848	evm.model.chr12B.634/evm.model.chr12B.89/evm.model.chr3B.722/evm.model.chr13B.173/evm.model.chr17A.495/evm.model.chr17B.551/evm.model.chr13A.264
GO:0042116	macrophage activation	BP	14	79	0.000466377	0.0259266	evm.model.chr12B.634/evm.model.chr7A.1054/evm.model.chr11A.637/evm.model.chr15B.574/evm.model.chr5A.685/evm.model.chr3B.722/evm.model.chr10A.275/evm.model.chr13B.173/evm.model.chr10B.273/evm.model.chr20B.181/evm.model.chr9B.184/evm.model.chr10B.737/evm.model.chr6B.673/evm.model.chr13A.264
GO:0046637	regulation of alpha-beta T cell differentiation	BP	26	200	0.000491987	0.0271195	evm.model.chr12A.257/evm.model.chr3A.1030/evm.model.chr12B.275/evm.model.chr16A.148/evm.model.chr15B.574/evm.model.chr19B.684/evm.model.chr16A.109/evm.model.chr5A.798/evm.model.chr22B.808/evm.model.chr10A.275/evm.model.chr13A.293/evm.model.chr21B.391/evm.model.chr3A.564/evm.model.chr19A.831/evm.model.chr10B.635/evm.model.chr4A.42/evm.model.chr13B.743/evm.model.chr10B.273/evm.model.chr10A.640/evm.…
GO:0032872	regulation of stress-activated MAPK cascade	BP	65	664	0.000496422	0.027249	evm.model.chr3B.797/evm.model.chr24B.156/evm.model.chr2A.805/evm.model.chr20A.589/evm.model.chr15A.533/evm.model.chr22B.906/evm.model.chr11A.378/evm.model.chr3A.999/evm.model.chr2A.249/evm.model.chr20B.65/evm.model.chr21B.445/evm.model.chr19B.680/evm.model.chr15B.574/evm.model.chr19B.684/evm.model.chr3A.954/evm.model.chr6B.442/evm.model.chr25A.280/evm.model.chr12B.664/evm.model.chr1A.191/evm.mode…
GO:0051136	regulation of NK T cell differentiation	BP	5	12	0.000588268	0.0302564	evm.model.chr16A.109/evm.model.chr22B.808/evm.model.chr13A.293/evm.model.chr19A.831/evm.model.chr22A.381
GO:0008156	negative regulation of DNA replication	BP	15	91	0.000660651	0.0330726	evm.model.chr15B.574/evm.model.chr10A.275/evm.model.chr11B.12/evm.model.chr4B.56/evm.model.chr4B.551/evm.model.chr11A.567/evm.model.chr2A.230/evm.model.chr4A.720/evm.model.chr15B.801/evm.model.chr19B.454/evm.model.chr10B.273/evm.model.chr13B.779/evm.model.chr19B.244/evm.model.chr2B.265/evm.model.chr23A.17
GO:0071351	cellular response to interleukin-18	BP	6	18	0.000660744	0.0330726	evm.model.chr3B.670/evm.model.chr20B.65/evm.model.chr22B.901/evm.model.chr3A.227/evm.model.chr22A.414/evm.model.chr17B.796
GO:0071353	cellular response to interleukin-4	BP	10	47	0.000676293	0.0334663	evm.model.chr16B.844/evm.model.chr8B.457/evm.model.chr11A.641/evm.model.chr11B.37/evm.model.chr3A.445/evm.model.chr3A.154/evm.model.chr5A.40/evm.model.chr3B.899/evm.model.chr5B.1128/evm.model.chr3B.593
GO:0034162	toll-like receptor 9 signaling pathway	BP	7	25	0.000767622	0.0368293	evm.model.chr7B.354/evm.model.chr15B.574/evm.model.chr7A.416/evm.model.chr10A.275/evm.model.chr1B.407/evm.model.chr10B.273/evm.model.chr13A.455
GO:1990774	tumor necrosis factor production	BP	3	4	0.00100787	0.0427494	evm.model.chr15B.574/evm.model.chr10A.275/evm.model.chr10B.273
GO:0043068	positive regulation of programmed cell death	BP	136	1804	0.0279861	0.329974	evm.model.chr12B.634/evm.model.chr3A.1006/evm.model.chr5B.651/evm.model.chr19B.520/evm.model.chr8B.509/evm.model.chr24B.156/evm.model.chr11A.559/evm.model.chr10A.36/evm.model.chr12B.89/evm.model.chr14B.356/evm.model.chr16A.148/evm.model.chr20A.589/evm.model.chr5B.688/evm.model.chr10B.60/evm.model.chr15A.533/evm.model.chr22B.906/evm.model.chr9A.355/evm.model.chr19B.194/evm.model.chr24A.532/evm.mod…

[truncated: 4 more sheets: Mural Infec vs By Day4 Up, Mural Infec vs By Day4 Down, ECs Day2 vs Day0 Up, ECs Day4 vs Day0 Up]
