# Supplementary material for: Single-cell transcriptome profiling reveals herpesviral manipulation of host processes in spleen of gibel carp infected with a Cyvirus cyprinidallo2
Source: PLoS Pathog. 2026 Apr 2;22(4):e1014114. doi: 10.1371/journal.ppat.1014114 (PMC13061325; doi:10.1371/journal.ppat.1014114)
Supplement: S8 Table — (XLS) [file ppat.1014114.s016.xls]

## Sheet: Sheet1
Primer name	Sequence (5’-3’)	Constructs	Purpose
BEND6-F	GCTGGCTAGCGCCACCATGGGAATGAGAAGGAAAACAAAAGCGCAGCG	pcDNA3.1-BEND6	Overexpression
BEND6-R	GGAACATCGTATGGGTAGCCTGGACCCTGATTCGGCCATTGC
NLRC3-F	GCTGGCTAGCGCCACCATGGGAATGGATGTTGGACCCTGTAGTGCAGAG	pcDNA3.1-NLRC3
NLRC3-R	GGAACATCGTATGGGTATCAGATGCAAACTTTAATGTCAAGGTTTGGTCTGGTCTTTGC
EXTL2-F	TAGCGCCACCATGGGAATGTGTGCAGCAGTGAAGTATGGTTCCCGG	pcDNA3.1-EXTL2
EXTL2-R	GGAACATCGTATGGGTACAGACTACCAATGTTGGGGAAACTTTTGAGTTTCTCTGGG
ISG15-F	GCTGGCTAGCGCCACCATGGGAATGAACACTTCGGCAAACCACGTAATGG	pcDNA3.1-ISG15
ISG15-R	GGAACATCGTATGGGTAACCTCCTCCTCGCAGACGGAGAGTC
3.1-F	GGTGGCGCTAGCCAGCTTGGG		Linearization of vector pcDNA3.1-HA
3.1-R	TACCCATACGATGTTCCAGATTACGCATGATCTAGAGGG
88R-qPCR-F	GGAATCAGACGGCCATGTCCGAGCCGCAC		Detection of viral copies numbers
88R-qPCR-R	GTGAACCTGCAGGAGGTCCAGAACGACCCC
U6-319-F	GCGGCCGCCCCCTTCACCCCGCAGACAGGCTTTTGTGC	PLKO.1-U6-319	Construction of shRNA expression plasmids
U6-319-R	CATTTACAACACACCGGTGAACTGAGAGATTGGAGCAGAGCTATTTATACC
PLKO.1-F	ACCGGTGTGTTGTAAATGAGCACACAAAATACACATGC		Linearization of vector PLKO.1
PLKO.1-R	GGTGAAGGGGGCGGCCGCTCG
Sh-BEND6-734-F	CCGGGGTTTCAGAAGTTAGACATCACTCGAGTGATGTCTAACTTCTGAAACCTTTTTG	PLKO.1-U6-319-BEND6-1	RNAi
Sh-BEND6-734-R	AATTCAAAAAGGTTTCAGAAGTTAGACATCACTCGAGTGATGTCTAACTTCTGAAACC
Sh-BEND6-894-F	CCGGGGACAACTTGAAGGAACAACTCTCGAGAGTTGTTCCTTCAAGTTGTCCTTTTTG	PLKO.1-U6-319-BEND6-2
Sh-BEND6-894-R	AATTCAAAAAGGACAACTTGAAGGAACAACTCTCGAGAGTTGTTCCTTCAAGTTGTCC
Sh-BEND6-906-F	CCGGGGAACAACTTAGGTGCCTTACCTCGAGGTAAGGCACCTAAGTTGTTCCTTTTTG	PLKO.1-U6-319-BEND6-3
Sh-BEND6-906-R	AATTCAAAAAGGAACAACTTAGGTGCCTTACCTCGAGGTAAGGCACCTAAGTTGTTCC
Sh-NLRC3-655-F	CCGGGCATGGCCTCTTGGACTATCTCTCGAGAGATAGTCCAAGAGGCCATGCTTTTTG	PLKO.1-U6-319-NLRC3-1
Sh-NLRC3-655-R	AATTCAAAAAGCATGGCCTCTTGGACTATCTCTCGAGAGATAGTCCAAGAGGCCATGC
Sh-NLRC3-807-F	CCGGGGACACATGCAGACGAGATCTCTCGAGAGATCTCGTCTGCATGTGTCCTTTTTG	PLKO.1-U6-319-NLRC3-2
Sh-NLRC3-807-R	AATTCAAAAAGGACACATGCAGACGAGATCTCTCGAGAGATCTCGTCTGCATGTGTCC
Sh-NLRC3-1400-F	CCGGGCTTCGGTGTCGTCCCATAAACTCGAGTTTATGGGACGACACCGAAGCTTTTTG	PLKO.1-U6-319-NLRC3-3
Sh-NLRC3-1400-R	AATTCAAAAAGCTTCGGTGTCGTCCCATAAACTCGAGTTTATGGGACGACACCGAAGC
Sh-EXTL2-594-F	CCGGGCCTGTCTCGAGAATACAATGCTCGAGCATTGTATTCTCGAGACAGGCTTTTTG	PLKO.1-U6-319-EXTL2-1
Sh-EXTL2-594-R	AATTCAAAAAGCCTGTCTCGAGAATACAATGCTCGAGCATTGTATTCTCGAGACAGGC
Sh-EXTL2-663-F	CCGGGCAGAGCATGTCTGTTCATACCTCGAGGTATGAACAGACATGCTCTGCTTTTTG	PLKO.1-U6-319-EXTL2-2
Sh-EXTL2-663-R	AATTCAAAAAGCAGAGCATGTCTGTTCATACCTCGAGGTATGAACAGACATGCTCTGC
Sh-EXTL2-1105-F	CCGGGGTCAGAAAGCGCTGCTATAACTCGAGTTATAGCAGCGCTTTCTGACCTTTTTG	PLKO.1-U6-319-EXTL2-3
Sh-EXTL2-1105-R	AATTCAAAAAGGTCAGAAAGCGCTGCTATAACTCGAGTTATAGCAGCGCTTTCTGACC
BEND6-F	CGAAGAAGGAGCTTATTACC		Detection of gene expression by RT-qPCR
BEND6-R	CAATCAGCATTTCCAGGTTTC
NLRC3-F	GGAGTTGCTGGAAGTGGG
NLRC3-R	GAGTAAAAACTGGGTTGGG
EXTL2-F	CAATATGCTTCCTGGAGG
EXTL2-R	CTGAGATGACAGAATGAAG
IFNAR1-F	GGCCAGTAATGAGAAGAAATGG
IFNAR1-R	TCTCCAGTACTGGATGAGGTAGC
IFITM-F	GGCGATGCAGAACTACCC
IFITM-R	CGATGAACACTTGATGTGACTG
IRF7-F	GAAAGTGGGAAATATGAGGGATTGC
IRF7-R	GATGAGGAATGAATGGAAGTTGAAC
GVINP1L-F	GTTGTAGGAGATGCATAAGAACTG
GVINP1L-R	CTCTGTAATCTGTCATCAGGAGTC
MXA-F	CAAGATGCCCTCTTGAACTCAAG
MXA-R	CCACAACCAGGTTAATCGTTTC
CSF1R-F	CCCGTGTCTTCTGACCGACCC		Detection of gene expression by RT-PCR
CSF1R-R	GGAGTGCGTCCATGTGACGTTATAG
MPEG1-F	GTCAGACCACAGAAGATGGAGTCTATCTC
MPEG1-R	CTCTGCAGCCTTACGAACTGATGAAGC
MARCO-F	GTCTTCACTCTGGAGGCTTGGG
MARCO-R	GCCTCACCTACCGGACCTTTTG
IGM-F	GCACAAGGCTGAAGAAATAGAGGCC
IGM-R	GCCTATCGGTGCAGTAAGTTCCACATAGTC
ESLEC-F	ATGTGGATTTCTGCAGCATTCCTTCTTTTC
ESLEC-R	CAGTATGCCAGTCACTGAACTCAAACTTTG
RGS5-F	ATGTGTAAAGGATTAGCTGCCCTTCCC
RGS5-R	CTTATTTGCTTTGATGGCCATTTTCAGAGGG
Actin-F	CACTGTGCCCATCTACGAG		Internal control used in RT-qPCR and RT-PCR
Actin-R	CCATCTCCTGCTCGAAGTC
RL-F	CCCGGGGATCCTCTAGAGATTCAGACTCGAAAAAAAGCCAAAATTTTTTCCGAGC	Construction of CaHV-EGFP recombinant plasmid	Amplification of left arm
RL-R	GTAACGGCGATGAGCTCCAATAAATCTTTGAAAGTCATTTGCTCTCTCGTCTC
CMV-F	TTGGAGCTCATCGCCGTTACATAACTTACGGTAAATGGC		Amplification of CMV promoter
CMV-R	GATCGGATCTGACGGTTCACTAAACCAGCTCTGCTTATATAGACCTCCCACCGTAC
GFP-F	GTGAACCGTCAGATCCGATCCATCGCCACCATGGTGAGCAAGGGCGAGGAGCTGTTC		Amplification of EGFP
GFP-R	GTGATTGTGATCGCCTTAAGATACATTGATGAGTTTGGACAAACCACAACTAGAATGC
RR-R	CATGCCTGCAGGTCGACGATTGTCACCGTCTTGCTCATGAAGTGCTTCTGCGAC
RR-F	CTTAAGGCGATCACAATCACACAACACTTCACATCACACACATCAG		Amplification of right arm
